# Supplementary material for: ﻿Unveiling two new species of Trichoderma (Hypocreales, Hypocreaceae) that cause green mold disease on Strophariarugosoannulata from Guizhou Province, China
Source: MycoKeys. 2024 Nov 22;110:361–83. doi: 10.3897/mycokeys.110.134154 (PMC11607586; doi:10.3897/mycokeys.110.134154)
Supplement: XML Treatment for Trichoderma strophariensis [file mycokeys.110.134154-treatment1.xml]

<!DOCTYPE tp:taxon-treatment
  PUBLIC "-//TaxonX//DTD Taxonomic Treatment Publishing DTD v0 20100105//EN" "tax-treatment-NSO.dtd">
<tp:taxon-treatment xmlns:tp="http://www.plazi.org/taxpub"><tp:treatment-meta><kwd-group><label>Taxon classification</label><kwd>
                <named-content content-type="kingdom">Fungi</named-content>
              </kwd><kwd>
                <named-content content-type="order">Hypocreales</named-content>
              </kwd><kwd>
                <named-content content-type="family">Hypocreaceae</named-content>
              </kwd></kwd-group><mixed-citation publication-type="journal"><person-group><name><surname>Tarafder</surname><given-names>Entaj</given-names></name><name><surname>Wenjun</surname><given-names>Zhang</given-names></name><name><surname>Karunarathna</surname><given-names>Samantha C.</given-names></name><name><surname>Elgorban</surname><given-names>Abdallah M.</given-names></name><name><surname>Huilian</surname><given-names>Man</given-names></name><name><surname>Nan</surname><given-names>Wu</given-names></name><name><surname>Zeng</surname><given-names>Xiangyu</given-names></name><name><surname>Yong</surname><given-names>Wang</given-names></name><name><surname>Tian</surname><given-names>Feng-Hua</given-names></name></person-group><article-title>﻿Unveiling two new species of <italic><tp:taxon-name><tp:taxon-name-part taxon-name-part-type="genus" reg="Trichoderma">Trichoderma</tp:taxon-name-part></tp:taxon-name></italic> (<tp:taxon-name><tp:taxon-name-part taxon-name-part-type="order">Hypocreales</tp:taxon-name-part></tp:taxon-name>, <tp:taxon-name><tp:taxon-name-part taxon-name-part-type="family">Hypocreaceae</tp:taxon-name-part></tp:taxon-name>) that cause green mold disease on <italic><tp:taxon-name><tp:taxon-name-part taxon-name-part-type="genus" reg="Stropharia">Stropharia</tp:taxon-name-part><tp:taxon-name-part taxon-name-part-type="species" reg="rugosoannulata">rugosoannulata</tp:taxon-name-part></tp:taxon-name></italic> from Guizhou Province, China</article-title><source>MycoKeys</source><day>22</day><month>11</month><year>2024</year><volume>110</volume><fpage>361</fpage><lpage>383</lpage><pub-id pub-id-type="doi">10.3897/mycokeys.110.134154</pub-id></mixed-citation></tp:treatment-meta><tp:nomenclature><label>﻿</label><tp:taxon-name>
              <object-id xmlns:xlink="http://www.w3.org/1999/xlink" content-type="arpha" xlink:type="simple">22D20AFB-BC41-5495-B40A-EB53EFFBE5CB</object-id>
              <tp:taxon-name-part taxon-name-part-type="genus" reg="Trichoderma">Trichoderma</tp:taxon-name-part>
              <tp:taxon-name-part taxon-name-part-type="species" reg="strophariensis">strophariensis</tp:taxon-name-part>
              <object-id xmlns:xlink="http://www.w3.org/1999/xlink" xlink:type="simple">Fungal Names: FN 902311</object-id>
            </tp:taxon-name><tp:taxon-authority>E. Tarafder &amp; F.H. Tian</tp:taxon-authority><tp:taxon-status xmlns:xlink="http://www.w3.org/1999/xlink" xlink:type="simple">sp. nov.</tp:taxon-status><xref ref-type="fig" rid="F2">Figs 3</xref><xref ref-type="fig" rid="F3">, 4</xref></tp:nomenclature><tp:treatment-sec sec-type="diagnosis" id="SECID0EUXAK"><title>Diagnosis.</title><p><italic><tp:taxon-name><tp:taxon-name-part taxon-name-part-type="genus" reg="Trichoderma">Trichoderma</tp:taxon-name-part><tp:taxon-name-part taxon-name-part-type="species" reg="strophariensis">strophariensis</tp:taxon-name-part></tp:taxon-name></italic> differs from <italic><tp:taxon-name><tp:taxon-name-part taxon-name-part-type="genus" reg="Trichoderma">T.</tp:taxon-name-part><tp:taxon-name-part taxon-name-part-type="species" reg="britannicum">britannicum</tp:taxon-name-part></tp:taxon-name></italic> by smaller stromata (0.9–2.2 × 0.8–2 mm) with dark green surface, margin free; surface finely rugose or tubercular, brownish between black ascomata; ostiolar dots absent, inconspicuous or convex to distinctly papillate measuring (27–)35–64(–90) mm diam. Additionally, it is easily distinguished from <italic><tp:taxon-name><tp:taxon-name-part taxon-name-part-type="genus" reg="Trichoderma">T.</tp:taxon-name-part><tp:taxon-name-part taxon-name-part-type="species" reg="viridistromatis">viridistromatis</tp:taxon-name-part></tp:taxon-name></italic> by its relatively larger ascospores (8.4–16.9 × 5.5–8.1 µm) and conidia (8.5–25.5 × 5.7–17.9 μm). Phylogenetically, <italic><tp:taxon-name><tp:taxon-name-part taxon-name-part-type="genus" reg="Trichoderma">T.</tp:taxon-name-part><tp:taxon-name-part taxon-name-part-type="species" reg="strophariensis">strophariensis</tp:taxon-name-part></tp:taxon-name></italic> forms a distinct clade and is closely related to <italic><tp:taxon-name><tp:taxon-name-part taxon-name-part-type="genus" reg="Trichoderma">T.</tp:taxon-name-part><tp:taxon-name-part taxon-name-part-type="species" reg="viridistromatis">viridistromatis</tp:taxon-name-part></tp:taxon-name></italic>, <italic><tp:taxon-name><tp:taxon-name-part taxon-name-part-type="genus" reg="Trichoderma">T.</tp:taxon-name-part><tp:taxon-name-part taxon-name-part-type="species" reg="britannicum">britannicum</tp:taxon-name-part></tp:taxon-name></italic>, and <italic><tp:taxon-name><tp:taxon-name-part taxon-name-part-type="genus" reg="Trichoderma">T.</tp:taxon-name-part><tp:taxon-name-part taxon-name-part-type="species" reg="aerugineum">aerugineum</tp:taxon-name-part></tp:taxon-name></italic> with 100% ML and 0.90 BYPP statistical support (Fig. <xref ref-type="fig" rid="F1">1</xref>).</p><fig id="F2" position="float" orientation="portrait"><object-id xmlns:xlink="http://www.w3.org/1999/xlink" content-type="doi" xlink:type="simple">10.3897/mycokeys.110.134154.figure3</object-id><object-id xmlns:xlink="http://www.w3.org/1999/xlink" content-type="arpha" xlink:type="simple">05099FF8-6FDA-5A31-91EF-E49195598396</object-id><label>Figure 3.</label><caption><p>Morphology of <italic><tp:taxon-name><tp:taxon-name-part taxon-name-part-type="genus" reg="Trichoderma">Trichoderma</tp:taxon-name-part><tp:taxon-name-part taxon-name-part-type="species" reg="strophariensis">strophariensis</tp:taxon-name-part></tp:taxon-name></italic> (<abbrev xmlns:xlink="http://www.w3.org/1999/xlink" xlink:title="Herbarium of the Department of Plant Pathology, Agricultural College, Guizhou University" id="ABBRID0E51AK" xlink:type="simple">HGUP</abbrev> 24-0001, <abbrev xmlns:xlink="http://www.w3.org/1999/xlink" xlink:title="Culture Collection of the Guizhou University" id="ABBRID0EC2AK" xlink:type="simple">GUCC</abbrev> 24-0002) <bold>a, b</bold> disease in the field habitat <bold>c</bold> fresh stromata on natural habitat <bold>d</bold> dry stromata <bold>e</bold> ostiolar dots on stromata surface <bold>f</bold> cortical and subcortical tissues in section <bold>g</bold> ascomatal tissue in section <bold>h</bold> asci with ascospores <bold>i</bold> ascospores. Scale bars: 10 mm (<bold>a, b</bold>); 20 mm (<bold>c</bold>); 100 mm (<bold>d–f</bold>); 50 μm (<bold>g</bold>); 20 μm (<bold>h, i</bold>).</p></caption><graphic xmlns:xlink="http://www.w3.org/1999/xlink" xlink:href="mycokeys-110-361-g003.jpg" position="float" orientation="portrait" xlink:type="simple" id="oo_1180467.jpg"><uri content-type="original_file" xlink:type="simple">https://binary.pensoft.net/fig/1180467</uri></graphic></fig><fig id="F3" position="float" orientation="portrait"><object-id xmlns:xlink="http://www.w3.org/1999/xlink" content-type="doi" xlink:type="simple">10.3897/mycokeys.110.134154.figure4</object-id><object-id xmlns:xlink="http://www.w3.org/1999/xlink" content-type="arpha" xlink:type="simple">5AAF033A-19BF-50E5-88F1-5936CCAA8A07</object-id><label>Figure 4.</label><caption><p><bold>a</bold> cultures on <abbrev xmlns:xlink="http://www.w3.org/1999/xlink" xlink:title="malt extract agar" id="ABBRID0EP3AK" xlink:type="simple">MEA</abbrev> (five days) 
                <bold>b</bold> cultures on PDA (five days) <bold>c</bold> cultures on SNA (4 days) <bold>d</bold> conidiophores <bold>e</bold> phialides <bold>f</bold> conidia. Scale bars: 10 μm (<bold>d, e</bold>); 5 μm (<bold>f</bold>).</p></caption><graphic xmlns:xlink="http://www.w3.org/1999/xlink" xlink:href="mycokeys-110-361-g004.jpg" position="float" orientation="portrait" xlink:type="simple" id="oo_1180468.jpg"><uri content-type="original_file" xlink:type="simple">https://binary.pensoft.net/fig/1180468</uri></graphic></fig></tp:treatment-sec><tp:treatment-sec sec-type="Holotype" id="SECID0EG4AK"><title>Holotype.</title><p><abbrev xmlns:xlink="http://www.w3.org/1999/xlink" xlink:title="Herbarium of the Department of Plant Pathology, Agricultural College, Guizhou University" id="ABBRID0EM4AK" xlink:type="simple">HGUP</abbrev> 24-0001.</p></tp:treatment-sec><tp:treatment-sec sec-type="etymology" id="SECID0EQ4AK"><title>Etymology.</title><p>The specific epithet ‘<italic><tp:taxon-name><tp:taxon-name-part taxon-name-part-type="genus" reg="Trichoderma"/><tp:taxon-name-part taxon-name-part-type="species" reg="strophariensis">strophariensis</tp:taxon-name-part></tp:taxon-name></italic>’ refers to the occurrence of the new taxon in cultivated mushrooms <italic><tp:taxon-name><tp:taxon-name-part taxon-name-part-type="genus" reg="Stropharia">Stropharia</tp:taxon-name-part><tp:taxon-name-part taxon-name-part-type="species" reg="rugosoannulata">rugosoannulata</tp:taxon-name-part></tp:taxon-name></italic>.</p></tp:treatment-sec><tp:treatment-sec sec-type="description" id="SECID0EL5AK"><title>Description.</title><p><bold><italic>Stromata</italic></bold>, when fresh 1–14 mm in diameter, 1–11 mm thick (n = 10), solitary to sometimes aggregated, discoid or undulate, with brownish margin and pale red, depressed center when young, becoming reddish with rugose surface when mature. Attached to the host by hyphae, easily detached; sides often attenuated downward, surrounded at the base by white cottony mycelium when young. Surface finely rugose, tubercular, brownish between black ascomata; Ostiolar dots are convex to umbilicate, greenish, overall colors light green, darker green when dry, surface and spores green when mature. <bold><italic>Ostiole</italic></bold> 14–21 μm wide at apex, 41–59 μm high (n = 30). <bold><italic>Ascomata</italic></bold> (139–)175–295(–347) × (113–)151–248(–290) μm (n = 20), flask-shaped or sub-globose, crowded. <bold><italic>Peridium</italic></bold> 18–28 μm thick at the base and sides (n = 40), light brown. <bold><italic>Asci</italic></bold> (67–)110–146(–207) × (3.7–)5.8–7.7(–9.4) μm, stipe (3–)7–11(–18) μm long (n = 50), containing 16-ascospores, apex slightly thickened, hyaline, cylindrical. <bold><italic>Ascospores</italic></bold> (8.4–)9.2–11.6(–16.9) × (5.5–)6.6–7.8(–8.1) μm, l/w (1.2–)1.4–1.6(–2.1) (n = 90), green, verruculose; sub-globose, oblong, elongated, thick-walled.</p></tp:treatment-sec><tp:treatment-sec sec-type="description" id="SECID0EF6AK"><title>Culture characteristics.</title><p>Optimal growth at 25 °C on all media, poor and limited growth at 30 °C, no growth at 35 °C.</p><p>On <abbrev xmlns:xlink="http://www.w3.org/1999/xlink" xlink:title="malt extract agar" id="ABBRID0EM6AK" xlink:type="simple">MEA</abbrev> and <abbrev xmlns:xlink="http://www.w3.org/1999/xlink" xlink:title="potato dextrose agar" id="ABBRID0EQ6AK" xlink:type="simple">PDA</abbrev> growth is slow, colony creamy white, finely farinose by scant effuse conidiation; on <abbrev xmlns:xlink="http://www.w3.org/1999/xlink" xlink:title="potato dextrose agar" id="ABBRID0EU6AK" xlink:type="simple">PDA</abbrev> reverse brownish, surface turning greenish-brown. On <abbrev xmlns:xlink="http://www.w3.org/1999/xlink" xlink:title="malt extract agar" id="ABBRID0EY6AK" xlink:type="simple">MEA</abbrev> at 25 °C after five days colony radius 5–7 mm; colony circular, dense, thick, first whitish, becoming zonate after a few weeks, turning olive-green to brown with yellow greenish, farinose center; conidiation effuse, on short odd verticillium like conidiophores. On <abbrev xmlns:xlink="http://www.w3.org/1999/xlink" xlink:title="synthetic low nutrient agar" id="ABBRID0E36AK" xlink:type="simple">SNA</abbrev> colony radius at 25 °C after 2 weeks 6–9 mm; colony dense, hyaline, turning greenish or olivaceous from conidia. Conidiation following growth, effuse, on aerial hyphae and short odd verticillium-like conidiophores, spreading from the plug. <bold><italic>Conidiophores</italic></bold> simple, 1–4 level are branched and tapered at the tips, bearing few asymmetric side branches, terminated by solitary phialides of 2–3 divergent phialides. <bold><italic>Phialides</italic></bold> (10.5–)37–44(–55) × (1.5–)2.5–11(–12.5) μm (n = 50), mostly gregarious, cylindrical, less commonly subfusiform, often thickest near the base. <bold><italic>Conidia</italic></bold> (8.5–)12.5–16.4(–25.5) × (5.7–)6.5–10.7(–17.9) μm (n = 70), one-celled, variable shape and size, typically oblong and pale olive green when fully mature, sub-globose, oval or ellipsoid and hyaline when immature, straight or slightly curved, sides sometimes pinched, smooth; base often truncate, thick-walled.</p></tp:treatment-sec><tp:treatment-sec sec-type="habitat" id="SECID0EJABK"><title>Habitat.</title><p>On mushroom cultivated field, associated with <italic><tp:taxon-name><tp:taxon-name-part taxon-name-part-type="genus" reg="Stropharia">Stropharia</tp:taxon-name-part><tp:taxon-name-part taxon-name-part-type="species" reg="rugosoannulata">rugosoannulata</tp:taxon-name-part></tp:taxon-name></italic>.</p></tp:treatment-sec><tp:treatment-sec sec-type="distribution" id="SECID0E1ABK"><title>Distribution.</title><p>China, Guizhou Province, Guiyang City, and Liupanshui City; Guizhou City in Anshun Province.</p></tp:treatment-sec><tp:treatment-sec sec-type="material" id="SECID0E6ABK"><title>Material examined.</title><p>China • Guizhou, Liupanshui City, Shuicheng District, <named-content xmlns:xlink="http://www.w3.org/1999/xlink" content-type="dwc:verbatimCoordinates" xlink:type="simple"><named-content content-type="geo-json" specific-use="{&#34;type&#34;:&#34;Point&#34;,&#34;coordinates&#34;:[120.191844,23.927600]}" id="NCID0EIBBK" xlink:type="simple">23°55'39.36"N, 120°11'30.64"E</named-content></named-content>, on soil surfaces of <italic><tp:taxon-name><tp:taxon-name-part taxon-name-part-type="genus" reg="Stropharia">Stropharia</tp:taxon-name-part><tp:taxon-name-part taxon-name-part-type="species" reg="rugosoannulata">rugosoannulata</tp:taxon-name-part></tp:taxon-name></italic> cultivated field, 16-November-2023, E. Tarafder and F.H. Tian (<abbrev xmlns:xlink="http://www.w3.org/1999/xlink" xlink:title="Herbarium of the Department of Plant Pathology, Agricultural College, Guizhou University" id="ABBRID0EXBBK" xlink:type="simple">HGUP</abbrev> 24-0001, holotype); ex-type living cultures <abbrev xmlns:xlink="http://www.w3.org/1999/xlink" xlink:title="Culture Collection of the Guizhou University" id="ABBRID0E2BBK" xlink:type="simple">GUCC</abbrev> TB1117, <abbrev xmlns:xlink="http://www.w3.org/1999/xlink" xlink:title="Culture Collection of the Guizhou University" id="ABBRID0E6BBK" xlink:type="simple">GUCC</abbrev> TB1118 and <abbrev xmlns:xlink="http://www.w3.org/1999/xlink" xlink:title="Culture Collection of the Guizhou University" id="ABBRID0EDCBK" xlink:type="simple">GUCC</abbrev> TB1119.</p></tp:treatment-sec><tp:treatment-sec sec-type="GenBank accession numbers" id="SECID0EHCBK"><title>GenBank accession numbers.</title><p><abbrev xmlns:xlink="http://www.w3.org/1999/xlink" xlink:title="Culture Collection of the Guizhou University" id="ABBRID0ENCBK" xlink:type="simple">GUCC</abbrev> TB1117 (ITS: <ext-link xmlns:xlink="http://www.w3.org/1999/xlink" xlink:href="PP920011" ext-link-type="gen" xlink:type="simple">PP920011</ext-link>; <italic><abbrev xmlns:xlink="http://www.w3.org/1999/xlink" xlink:title="second largest RNA polymerase II subunit" id="ABBRID0EXCBK" xlink:type="simple">rpb2</abbrev></italic>: <ext-link xmlns:xlink="http://www.w3.org/1999/xlink" xlink:href="PP954941" ext-link-type="gen" xlink:type="simple">PP954941</ext-link>; <italic>tef1-α</italic>: <ext-link xmlns:xlink="http://www.w3.org/1999/xlink" xlink:href="PP954947" ext-link-type="gen" xlink:type="simple">PP954947</ext-link>); <abbrev xmlns:xlink="http://www.w3.org/1999/xlink" xlink:title="Culture Collection of the Guizhou University" id="ABBRID0EHDBK" xlink:type="simple">GUCC</abbrev> TB1118 (ITS: <ext-link xmlns:xlink="http://www.w3.org/1999/xlink" xlink:href="PP920012" ext-link-type="gen" xlink:type="simple">PP920012</ext-link>; <italic><abbrev xmlns:xlink="http://www.w3.org/1999/xlink" xlink:title="second largest RNA polymerase II subunit" id="ABBRID0ERDBK" xlink:type="simple">rpb2</abbrev></italic>: <ext-link xmlns:xlink="http://www.w3.org/1999/xlink" xlink:href="PP954942" ext-link-type="gen" xlink:type="simple">PP954942</ext-link>; <italic>tef1-α</italic>: <ext-link xmlns:xlink="http://www.w3.org/1999/xlink" xlink:href="PP954948" ext-link-type="gen" xlink:type="simple">PP954948</ext-link>); <abbrev xmlns:xlink="http://www.w3.org/1999/xlink" xlink:title="Culture Collection of the Guizhou University" id="ABBRID0EBEBK" xlink:type="simple">GUCC</abbrev> TB1119 (ITS: <ext-link xmlns:xlink="http://www.w3.org/1999/xlink" xlink:href="PP920013" ext-link-type="gen" xlink:type="simple">PP920013</ext-link>; <italic><abbrev xmlns:xlink="http://www.w3.org/1999/xlink" xlink:title="second largest RNA polymerase II subunit" id="ABBRID0ELEBK" xlink:type="simple">rpb2</abbrev></italic>: <ext-link xmlns:xlink="http://www.w3.org/1999/xlink" xlink:href="PP954943" ext-link-type="gen" xlink:type="simple">PP954943</ext-link>; <italic>tef1-α</italic>: <ext-link xmlns:xlink="http://www.w3.org/1999/xlink" xlink:href="PP954949" ext-link-type="gen" xlink:type="simple">PP954949</ext-link>).</p></tp:treatment-sec><tp:treatment-sec sec-type="notes" id="SECID0E2EBK"><title>Notes.</title><p>Morphologically, our new isolates are most similar to <italic><tp:taxon-name><tp:taxon-name-part taxon-name-part-type="genus" reg="Trichoderma">T.</tp:taxon-name-part><tp:taxon-name-part taxon-name-part-type="species" reg="danicum">danicum</tp:taxon-name-part></tp:taxon-name></italic> in the size of stromata (5–20 mm) but can be distinguished by its generally smaller ascospores and conidia (Table <xref ref-type="table" rid="T3">3</xref>); the presence of deeper color of stromata and ascospores, less pigment on media, and faster growth rate on <abbrev xmlns:xlink="http://www.w3.org/1999/xlink" xlink:title="potato dextrose agar" id="ABBRID0EQFBK" xlink:type="simple">PDA</abbrev> and <abbrev xmlns:xlink="http://www.w3.org/1999/xlink" xlink:title="synthetic low nutrient agar" id="ABBRID0EUFBK" xlink:type="simple">SNA</abbrev>. However, our new isolates differ from <italic><tp:taxon-name><tp:taxon-name-part taxon-name-part-type="genus" reg="Trichoderma">T.</tp:taxon-name-part><tp:taxon-name-part taxon-name-part-type="species" reg="britannicum">britannicum</tp:taxon-name-part></tp:taxon-name></italic> by smaller stromata (0.9–2.2 mm) with dark green surfaces (Jaklitsch, 2009). In addition, it differs from other new species (<italic><tp:taxon-name><tp:taxon-name-part taxon-name-part-type="genus" reg="Trichoderma">T.</tp:taxon-name-part><tp:taxon-name-part taxon-name-part-type="species" reg="viridistromatis">viridistromatis</tp:taxon-name-part></tp:taxon-name></italic>) in producing cylindrical, less commonly subfusiform phialides (10.5–55 × 1.5–12.5 μm) and larger conidia (8.5–25.5 × 5.7–17.9 μm), typically oblong, subglobose, oval, sometimes ellipsoid and pale olive green after maturity. Phylogenetically, our isolate (<abbrev xmlns:xlink="http://www.w3.org/1999/xlink" xlink:title="Herbarium of the Department of Plant Pathology, Agricultural College, Guizhou University" id="ABBRID0EOGBK" xlink:type="simple">HGUP</abbrev> 24-0001) forms an independent clade and clustering with <italic><tp:taxon-name><tp:taxon-name-part taxon-name-part-type="genus" reg="Trichoderma">Trichoderma</tp:taxon-name-part><tp:taxon-name-part taxon-name-part-type="species" reg="britannicum">britannicum</tp:taxon-name-part></tp:taxon-name></italic>, <italic><tp:taxon-name><tp:taxon-name-part taxon-name-part-type="genus" reg="Trichoderma">T.</tp:taxon-name-part><tp:taxon-name-part taxon-name-part-type="species" reg="aerugineum">aerugineum</tp:taxon-name-part></tp:taxon-name></italic>, <italic><tp:taxon-name><tp:taxon-name-part taxon-name-part-type="genus" reg="Trichoderma">T.</tp:taxon-name-part><tp:taxon-name-part taxon-name-part-type="species" reg="danicum">danicum</tp:taxon-name-part></tp:taxon-name></italic>, <italic><tp:taxon-name><tp:taxon-name-part taxon-name-part-type="genus" reg="Trichoderma">T.</tp:taxon-name-part><tp:taxon-name-part taxon-name-part-type="species" reg="viridistromatis">viridistromatis</tp:taxon-name-part></tp:taxon-name></italic>, and <italic><tp:taxon-name><tp:taxon-name-part taxon-name-part-type="genus" reg="Trichoderma">T.</tp:taxon-name-part><tp:taxon-name-part taxon-name-part-type="species" reg="spinulosum">spinulosum</tp:taxon-name-part></tp:taxon-name></italic> within the Spinulosum lineage with 100% ML and 1.00 BYPP statistical support (Fig. <xref ref-type="fig" rid="F6">2</xref>). It exhibits 4% sequence differences (28/610 nucleotides, four gaps) in the ITS region, 4% differences (48/1080 nucleotides, no gaps) in the <italic><abbrev xmlns:xlink="http://www.w3.org/1999/xlink" xlink:title="second largest RNA polymerase II subunit" id="ABBRID0EUIBK" xlink:type="simple">rpb2</abbrev></italic> gene, and 5% differences (64/1244 nucleotides, twenty-five gaps) in <italic>tef1-α</italic> gene when compared with <italic><tp:taxon-name><tp:taxon-name-part taxon-name-part-type="genus" reg="Trichoderma">T.</tp:taxon-name-part><tp:taxon-name-part taxon-name-part-type="species" reg="britannicum">britannicum</tp:taxon-name-part></tp:taxon-name></italic>. Additionally, the differences between our isolate with <italic><tp:taxon-name><tp:taxon-name-part taxon-name-part-type="genus" reg="Trichoderma">T.</tp:taxon-name-part><tp:taxon-name-part taxon-name-part-type="species" reg="viridistromatis">viridistromatis</tp:taxon-name-part></tp:taxon-name></italic> are 4% (29/610 nucleotides, four gaps) in the ITS region, 4% (46/1080 nucleotides, no gaps) differences in the <italic><abbrev xmlns:xlink="http://www.w3.org/1999/xlink" xlink:title="second largest RNA polymerase II subunit" id="ABBRID0ERJBK" xlink:type="simple">rpb2</abbrev></italic> gene, and 5% (65/1244 nucleotides, twenty-five gaps) differences in the <italic>tef1-α</italic> gene. In contrast, the differences in our isolate with <italic><tp:taxon-name><tp:taxon-name-part taxon-name-part-type="genus" reg="Trichoderma">T.</tp:taxon-name-part><tp:taxon-name-part taxon-name-part-type="species" reg="danicum">danicum</tp:taxon-name-part></tp:taxon-name></italic> are more than 4% (25/610 nucleotides, eight gaps) in the ITS region, 9% (99/1080 nucleotides, no gaps) in <italic><abbrev xmlns:xlink="http://www.w3.org/1999/xlink" xlink:title="second largest RNA polymerase II subunit" id="ABBRID0EDKBK" xlink:type="simple">rpb2</abbrev></italic> gene, and 8% (105/1244 nucleotides, three gaps) in <italic>tef1-α</italic> gene (Table <xref ref-type="table" rid="T2">2</xref>). Therefore, based on both morphological and phylogenetic distinctions, <italic><tp:taxon-name><tp:taxon-name-part taxon-name-part-type="genus" reg="Trichoderma">T.</tp:taxon-name-part><tp:taxon-name-part taxon-name-part-type="species" reg="strophariensis">strophariensis</tp:taxon-name-part></tp:taxon-name></italic> is introduced as a new species from cultivated mushrooms.</p><table-wrap id="T3" position="float" orientation="portrait"><label>Table 3.</label><caption><p>Morphological comparison of <italic><tp:taxon-name><tp:taxon-name-part taxon-name-part-type="genus" reg="Trichoderma">Trichoderma</tp:taxon-name-part><tp:taxon-name-part taxon-name-part-type="species" reg="britannicum">britannicum</tp:taxon-name-part></tp:taxon-name></italic>, <italic><tp:taxon-name><tp:taxon-name-part taxon-name-part-type="genus" reg="Trichoderma">T.</tp:taxon-name-part><tp:taxon-name-part taxon-name-part-type="species" reg="aerugineum">aerugineum</tp:taxon-name-part></tp:taxon-name></italic>, <italic><tp:taxon-name><tp:taxon-name-part taxon-name-part-type="genus" reg="Trichoderma">T.</tp:taxon-name-part><tp:taxon-name-part taxon-name-part-type="species" reg="strophariensis">strophariensis</tp:taxon-name-part></tp:taxon-name></italic>, <italic><tp:taxon-name><tp:taxon-name-part taxon-name-part-type="genus" reg="Trichoderma">T.</tp:taxon-name-part><tp:taxon-name-part taxon-name-part-type="species" reg="danicum">danicum</tp:taxon-name-part></tp:taxon-name></italic>, <italic><tp:taxon-name><tp:taxon-name-part taxon-name-part-type="genus" reg="Trichoderma">T.</tp:taxon-name-part><tp:taxon-name-part taxon-name-part-type="species" reg="viridistromatis">viridistromatis</tp:taxon-name-part></tp:taxon-name></italic>, and <italic><tp:taxon-name><tp:taxon-name-part taxon-name-part-type="genus" reg="Trichoderma">T.</tp:taxon-name-part><tp:taxon-name-part taxon-name-part-type="species" reg="spinulosum">spinulosum</tp:taxon-name-part></tp:taxon-name></italic>.</p></caption><table id="TID0ESTCK" rules="all"><tbody><tr><th rowspan="1" colspan="1">Taxon (holotype)</th><th rowspan="1" colspan="1">Ascospores</th><th rowspan="1" colspan="1">Conidia</th><th rowspan="1" colspan="1">Substratum</th><th rowspan="1" colspan="1">References</th></tr><tr><td rowspan="1" colspan="1">
                      <italic>
                        <tp:taxon-name><tp:taxon-name-part taxon-name-part-type="genus" reg="Trichoderma">T.</tp:taxon-name-part><tp:taxon-name-part taxon-name-part-type="species" reg="britannicum">britannicum</tp:taxon-name-part></tp:taxon-name>
                      </italic>
                    </td><td rowspan="1" colspan="1">10–16 × 4.5–6.2 μm</td><td rowspan="1" colspan="1">4.7–19.3 × 4–6.2 μm</td><td rowspan="1" colspan="1">Decaying wood of broadleaf trees</td><td rowspan="1" colspan="1">
                      <xref ref-type="bibr" rid="B18">Jaklitsch et al. 2014</xref>
                    </td></tr><tr><td rowspan="1" colspan="1">
                      <italic>
                        <tp:taxon-name><tp:taxon-name-part taxon-name-part-type="genus" reg="Trichoderma">T.</tp:taxon-name-part><tp:taxon-name-part taxon-name-part-type="species" reg="aerugineum">aerugineum</tp:taxon-name-part></tp:taxon-name>
                      </italic>
                    </td><td rowspan="1" colspan="1">8–12 × 4–6 µm</td><td rowspan="1" colspan="1">3–5 × 2–4 µm</td><td rowspan="1" colspan="1">Decaying wood</td><td rowspan="1" colspan="1">
                      <xref ref-type="bibr" rid="B4">Chaverri and Samuels (2004)</xref>
                    </td></tr><tr><td rowspan="1" colspan="1">
                      <bold>
                        <italic>
                          <tp:taxon-name><tp:taxon-name-part taxon-name-part-type="genus" reg="Trichoderma">T.</tp:taxon-name-part><tp:taxon-name-part taxon-name-part-type="species" reg="strophariensis">strophariensis</tp:taxon-name-part></tp:taxon-name>
                        </italic>
                      </bold>
                    </td><td rowspan="1" colspan="1">
                      <bold>8.4–16.9 × 5.5–8.1 µm</bold>
                    </td><td rowspan="1" colspan="1">
                      <bold>8.5–25.5 × 5.7–17.9 μm</bold>
                    </td><td rowspan="1" colspan="1">
                      <bold>mushroom species (<italic><tp:taxon-name><tp:taxon-name-part taxon-name-part-type="genus" reg="Stropharia">Stropharia</tp:taxon-name-part></tp:taxon-name></italic>)</bold>
                    </td><td rowspan="1" colspan="1">
                      <bold>This study</bold>
                    </td></tr><tr><td rowspan="1" colspan="1">
                      <italic>
                        <tp:taxon-name><tp:taxon-name-part taxon-name-part-type="genus" reg="Trichoderma">T.</tp:taxon-name-part><tp:taxon-name-part taxon-name-part-type="species" reg="danicum">danicum</tp:taxon-name-part></tp:taxon-name>
                      </italic>
                    </td><td rowspan="1" colspan="1">3–5 × 2.5–4.4 µm</td><td rowspan="1" colspan="1">3–3.5 × 2.7–3 µm</td><td rowspan="1" colspan="1">On pine wood</td><td rowspan="1" colspan="1">
                      <xref ref-type="bibr" rid="B15">Jaklitsch 2009</xref>
                    </td></tr><tr><td rowspan="1" colspan="1">
                      <italic>
                        <tp:taxon-name><tp:taxon-name-part taxon-name-part-type="genus" reg="Trichoderma">T.</tp:taxon-name-part><tp:taxon-name-part taxon-name-part-type="species" reg="viridistromatis">viridistromatis</tp:taxon-name-part></tp:taxon-name>
                      </italic>
                    </td><td rowspan="1" colspan="1">3.4–5.6 × 2.4–3.3 µm</td><td rowspan="1" colspan="1">2.8–4 × 1.7–3.2 µm</td><td rowspan="1" colspan="1">mushroom species (<italic><tp:taxon-name><tp:taxon-name-part taxon-name-part-type="genus" reg="Stropharia">Stropharia</tp:taxon-name-part></tp:taxon-name></italic>)</td><td rowspan="1" colspan="1">This study</td></tr><tr><td rowspan="1" colspan="1">
                      <italic>
                        <tp:taxon-name><tp:taxon-name-part taxon-name-part-type="genus" reg="Trichoderma">T.</tp:taxon-name-part><tp:taxon-name-part taxon-name-part-type="species" reg="spinulosum">spinulosum</tp:taxon-name-part></tp:taxon-name>
                      </italic>
                    </td><td rowspan="1" colspan="1">5–7 × 3–4 μm</td><td rowspan="1" colspan="1">3.5–4.7 × 3–3.7 μm</td><td rowspan="1" colspan="1">On stems of <italic><tp:taxon-name><tp:taxon-name-part taxon-name-part-type="genus" reg="Chelidonium">Chelidonium</tp:taxon-name-part><tp:taxon-name-part taxon-name-part-type="species" reg="majus">majus</tp:taxon-name-part></tp:taxon-name></italic></td><td rowspan="1" colspan="1">
                      <xref ref-type="bibr" rid="B16">Jaklitsch and Voglmayr 2015</xref>
                    </td></tr></tbody></table></table-wrap></tp:treatment-sec><tp:treatment-sec><!--Section generated to contain objects referenced in tp:taxon-treatment.--><fig id="F1" position="float" orientation="portrait"><object-id xmlns:xlink="http://www.w3.org/1999/xlink" content-type="doi" xlink:type="simple">10.3897/mycokeys.110.134154.figure1</object-id><object-id xmlns:xlink="http://www.w3.org/1999/xlink" content-type="arpha" xlink:type="simple">32133E45-1920-5474-B9C1-4AE2B8C5D22C</object-id><label>Figure 1.</label><caption><p>Field symptoms of green mold disease on <italic><tp:taxon-name><tp:taxon-name-part taxon-name-part-type="genus" reg="Stropharia">Stropharia</tp:taxon-name-part><tp:taxon-name-part taxon-name-part-type="species" reg="rugosoannulata">rugosoannulata</tp:taxon-name-part></tp:taxon-name></italic> and pathogenicity tests of isolates <abbrev xmlns:xlink="http://www.w3.org/1999/xlink" xlink:title="Culture Collection of the Guizhou University" id="ABBRID0EFAAK" xlink:type="simple">GUCC</abbrev> TB1117 and <abbrev xmlns:xlink="http://www.w3.org/1999/xlink" xlink:title="Culture Collection of the Guizhou University" id="ABBRID0EJAAK" xlink:type="simple">GUCC</abbrev> TB1120 with spore suspension <bold>a</bold> healthy fruiting bodies of <italic><tp:taxon-name><tp:taxon-name-part taxon-name-part-type="genus" reg="Stropharia">S.</tp:taxon-name-part><tp:taxon-name-part taxon-name-part-type="species" reg="rugosoannulata">rugosoannulata</tp:taxon-name-part></tp:taxon-name></italic><bold>b</bold> field symptoms of green mold disease on <italic><tp:taxon-name><tp:taxon-name-part taxon-name-part-type="genus" reg="Stropharia">S.</tp:taxon-name-part><tp:taxon-name-part taxon-name-part-type="species" reg="rugosoannulata">rugosoannulata</tp:taxon-name-part></tp:taxon-name></italic><bold>c</bold> large stroma of the pathogen <italic><tp:taxon-name><tp:taxon-name-part taxon-name-part-type="genus" reg="Trichoderma">T.</tp:taxon-name-part><tp:taxon-name-part taxon-name-part-type="species" reg="strophariensis">strophariensis</tp:taxon-name-part></tp:taxon-name></italic> (<abbrev xmlns:xlink="http://www.w3.org/1999/xlink" xlink:title="Culture Collection of the Guizhou University" id="ABBRID0EUBAK" xlink:type="simple">GUCC</abbrev> TB1117) <bold>d</bold> control, no disease after seven days of inoculation with distilled water <bold>e–g</bold> pathogenicity tests after spraying with 0.5 mL spore suspension (1 × 10<sup>6</sup> conidia mL<sup>–1</sup>) <bold>e, f</bold> hyphal blocks and pathogen stroma (F = yellow arrow) appear on the surface of the soil after five days of inoculation <bold>g</bold> whole rotten fruiting bodies after seven days of inoculation <bold>h, i</bold> rotten fruiting bodies of <italic><tp:taxon-name><tp:taxon-name-part taxon-name-part-type="genus" reg="Stropharia">S.</tp:taxon-name-part><tp:taxon-name-part taxon-name-part-type="species" reg="rugosoannulata">rugosoannulata</tp:taxon-name-part></tp:taxon-name></italic> in the field with <italic><tp:taxon-name><tp:taxon-name-part taxon-name-part-type="genus" reg="Trichoderma">T.</tp:taxon-name-part><tp:taxon-name-part taxon-name-part-type="species" reg="viridistromatis">viridistromatis</tp:taxon-name-part></tp:taxon-name></italic> (<abbrev xmlns:xlink="http://www.w3.org/1999/xlink" xlink:title="Culture Collection of the Guizhou University" id="ABBRID0E3CAK" xlink:type="simple">GUCC</abbrev> TB1120) <bold>j</bold> Aggregated stroma of the pathogen <italic><tp:taxon-name><tp:taxon-name-part taxon-name-part-type="genus" reg="Trichoderma">T.</tp:taxon-name-part><tp:taxon-name-part taxon-name-part-type="species" reg="viridistromatis">viridistromatis</tp:taxon-name-part></tp:taxon-name></italic> (<abbrev xmlns:xlink="http://www.w3.org/1999/xlink" xlink:title="Culture Collection of the Guizhou University" id="ABBRID0ENDAK" xlink:type="simple">GUCC</abbrev> TB1120) with typical green symptoms <bold>k, l</bold> yellow arrows showing pathogen hyphal blocks and stroma appear on the surface of the soil after five days of inoculation. Scale bars: 20 mm (<bold>a–e</bold>); 10 mm (<bold>f</bold>); 20 mm (<bold>g</bold>); 10 mm (<bold>h</bold>); 20 mm (<bold>I, j</bold>); 10 mm (<bold>k, l</bold>).</p></caption><graphic xmlns:xlink="http://www.w3.org/1999/xlink" xlink:href="mycokeys-110-361-g001.jpg" position="float" orientation="portrait" xlink:type="simple" id="oo_1180465.jpg"><uri content-type="original_file" xlink:type="simple">https://binary.pensoft.net/fig/1180465</uri></graphic></fig><fig id="F6" position="float" orientation="portrait"><object-id xmlns:xlink="http://www.w3.org/1999/xlink" content-type="doi" xlink:type="simple">10.3897/mycokeys.110.134154.figure2</object-id><object-id xmlns:xlink="http://www.w3.org/1999/xlink" content-type="arpha" xlink:type="simple">F7E30180-C15A-5C1E-97B6-EFAD6B1602BF</object-id><label>Figure 2.</label><caption><p>A phylogram was constructed using ML analysis, utilizing a combined ITS, <italic><abbrev xmlns:xlink="http://www.w3.org/1999/xlink" xlink:title="second largest RNA polymerase II subunit" id="ABBRID0EDVAK" xlink:type="simple">rpb2</abbrev></italic>, and <italic>tef1-α</italic> sequences dataset. The green-spored <italic><tp:taxon-name><tp:taxon-name-part taxon-name-part-type="genus" reg="Trichoderma">T.</tp:taxon-name-part><tp:taxon-name-part taxon-name-part-type="species" reg="longibrachiatum">longibrachiatum</tp:taxon-name-part></tp:taxon-name></italic> (CBS81668) was used as the outgroup taxon following <xref ref-type="bibr" rid="B39">Zeng et al. (2022)</xref>. The tree with the highest score according to RAxML, with a final probability value of -<italic>InL</italic> = 37957.575772, is displayed. Maximum Likelihood (ML) values equal to or greater than 70% and Bayesian Inference (BI) values equal to or greater than 0.90 are given above the nodes (ML values on the left side of ‘/’ in regular font and BI values on right side of ‘/’ in italics). Type strain sequences are indicated in red bold, while newly generated sequences are shown in black bold. Strain numbers for the sequences are shown in the tree following the taxon name. ‘T’ denotes ex-holotype strains.</p></caption><graphic xmlns:xlink="http://www.w3.org/1999/xlink" xlink:href="mycokeys-110-361-g002.jpg" position="float" orientation="portrait" xlink:type="simple" id="oo_1180466.jpg"><uri content-type="original_file" xlink:type="simple">https://binary.pensoft.net/fig/1180466</uri></graphic></fig><table-wrap id="T2" position="float" orientation="portrait"><label>Table 2.</label><caption><p>The DNA base differences of our isolates and related taxa in different loci.</p></caption><table id="TID0EIDCK" rules="all"><tbody><tr><th rowspan="1" colspan="1">Species</th><th rowspan="1" colspan="1">Strain number</th><th rowspan="1" colspan="1">ITS (1–610 bp)</th><th rowspan="1" colspan="1"><italic><abbrev xmlns:xlink="http://www.w3.org/1999/xlink" xlink:title="second largest RNA polymerase II subunit" id="ABBRID0EWHAK" xlink:type="simple">rpb2</abbrev></italic> (611–1690 bp)</th><th rowspan="1" colspan="1"><italic>tef1-α</italic> (1691-2934 bp)</th></tr><tr><td rowspan="1" colspan="1">
                  <bold>
                    <italic>
                      <tp:taxon-name><tp:taxon-name-part taxon-name-part-type="genus" reg="Trichoderma">Trichoderma</tp:taxon-name-part><tp:taxon-name-part taxon-name-part-type="species" reg="strophariensis">strophariensis</tp:taxon-name-part></tp:taxon-name>
                    </italic>
                  </bold>
                </td><td rowspan="1" colspan="1">GUCC24-0002</td><td rowspan="1" colspan="1">0</td><td rowspan="1" colspan="1">0</td><td rowspan="1" colspan="1">0</td></tr><tr><td rowspan="1" colspan="1">
                  <bold>
                    <italic>
                      <tp:taxon-name><tp:taxon-name-part taxon-name-part-type="genus" reg="Trichoderma">Trichoderma</tp:taxon-name-part><tp:taxon-name-part taxon-name-part-type="species" reg="strophariensis">strophariensis</tp:taxon-name-part></tp:taxon-name>
                    </italic>
                  </bold>
                </td><td rowspan="1" colspan="1">GUCC24-0003</td><td rowspan="1" colspan="1">0</td><td rowspan="1" colspan="1">0</td><td rowspan="1" colspan="1">0</td></tr><tr><td rowspan="1" colspan="1">
                  <bold>
                    <italic>
                      <tp:taxon-name><tp:taxon-name-part taxon-name-part-type="genus" reg="Trichoderma">Trichoderma</tp:taxon-name-part><tp:taxon-name-part taxon-name-part-type="species" reg="strophariensis">strophariensis</tp:taxon-name-part></tp:taxon-name>
                    </italic>
                  </bold>
                </td><td rowspan="1" colspan="1">GUCC24-0004</td><td rowspan="1" colspan="1">0</td><td rowspan="1" colspan="1">0</td><td rowspan="1" colspan="1">0</td></tr><tr><td rowspan="1" colspan="1">
                  <italic>
                    <tp:taxon-name><tp:taxon-name-part taxon-name-part-type="genus" reg="Trichoderma">Trichoderma</tp:taxon-name-part><tp:taxon-name-part taxon-name-part-type="species" reg="britannicum">britannicum</tp:taxon-name-part></tp:taxon-name>
                  </italic>
                </td><td rowspan="1" colspan="1">CBS 25362</td><td rowspan="1" colspan="1">28 (gaps: 4)</td><td rowspan="1" colspan="1">48 (gap: 0)</td><td rowspan="1" colspan="1">64 (gap: 25)</td></tr><tr><td rowspan="1" colspan="1">
                  <italic>
                    <tp:taxon-name><tp:taxon-name-part taxon-name-part-type="genus" reg="Trichoderma">Trichoderma</tp:taxon-name-part><tp:taxon-name-part taxon-name-part-type="species" reg="aerugineum">aerugineum</tp:taxon-name-part></tp:taxon-name>
                  </italic>
                </td><td rowspan="1" colspan="1">CBS 120541</td><td rowspan="1" colspan="1">16 (gaps: 9)</td><td rowspan="1" colspan="1">78 (gap: 0)</td><td rowspan="1" colspan="1">67 (gap: 11)</td></tr><tr><td rowspan="1" colspan="1">
                  <italic>
                    <tp:taxon-name><tp:taxon-name-part taxon-name-part-type="genus" reg="Trichoderma">Trichoderma</tp:taxon-name-part><tp:taxon-name-part taxon-name-part-type="species" reg="danicum">danicum</tp:taxon-name-part></tp:taxon-name>
                  </italic>
                </td><td rowspan="1" colspan="1">CBS 121273</td><td rowspan="1" colspan="1">25 (gaps: 8)</td><td rowspan="1" colspan="1">99 (gaps: 0)</td><td rowspan="1" colspan="1">105 (gaps: 3)</td></tr><tr><td rowspan="1" colspan="1">
                  <italic>
                    <tp:taxon-name><tp:taxon-name-part taxon-name-part-type="genus" reg="Trichoderma">Trichoderma</tp:taxon-name-part><tp:taxon-name-part taxon-name-part-type="species" reg="spinulosum">spinulosum</tp:taxon-name-part></tp:taxon-name>
                  </italic>
                </td><td rowspan="1" colspan="1">CBS 31150</td><td rowspan="1" colspan="1">21 (gaps: 8)</td><td rowspan="1" colspan="1">82 (gaps: 0)</td><td rowspan="1" colspan="1">108 (gap: 7)</td></tr><tr><td rowspan="1" colspan="1">
                  <bold>
                    <italic>
                      <tp:taxon-name><tp:taxon-name-part taxon-name-part-type="genus" reg="Trichoderma">Trichoderma</tp:taxon-name-part><tp:taxon-name-part taxon-name-part-type="species" reg="viridistromatis">viridistromatis</tp:taxon-name-part></tp:taxon-name>
                    </italic>
                  </bold>
                </td><td rowspan="1" colspan="1">GUCC24-0005</td><td rowspan="1" colspan="1">0</td><td rowspan="1" colspan="1">0</td><td rowspan="1" colspan="1">0</td></tr><tr><td rowspan="1" colspan="1">
                  <bold>
                    <italic>
                      <tp:taxon-name><tp:taxon-name-part taxon-name-part-type="genus" reg="Trichoderma">Trichoderma</tp:taxon-name-part><tp:taxon-name-part taxon-name-part-type="species" reg="viridistromatis">viridistromatis</tp:taxon-name-part></tp:taxon-name>
                    </italic>
                  </bold>
                </td><td rowspan="1" colspan="1">GUCC24-0006</td><td rowspan="1" colspan="1">0</td><td rowspan="1" colspan="1">0</td><td rowspan="1" colspan="1">0</td></tr><tr><td rowspan="1" colspan="1">
                  <bold>
                    <italic>
                      <tp:taxon-name><tp:taxon-name-part taxon-name-part-type="genus" reg="Trichoderma">Trichoderma</tp:taxon-name-part><tp:taxon-name-part taxon-name-part-type="species" reg="viridistromatis">viridistromatis</tp:taxon-name-part></tp:taxon-name>
                    </italic>
                  </bold>
                </td><td rowspan="1" colspan="1">GUCC24-0007</td><td rowspan="1" colspan="1">0</td><td rowspan="1" colspan="1">0</td><td rowspan="1" colspan="1">0</td></tr><tr><td rowspan="1" colspan="1">
                  <italic>
                    <tp:taxon-name><tp:taxon-name-part taxon-name-part-type="genus" reg="Trichoderma">Trichoderma</tp:taxon-name-part><tp:taxon-name-part taxon-name-part-type="species" reg="britannicum">britannicum</tp:taxon-name-part></tp:taxon-name>
                  </italic>
                </td><td rowspan="1" colspan="1">CBS 25362</td><td rowspan="1" colspan="1">17 (gaps: 5)</td><td rowspan="1" colspan="1">20 (gap: 0)</td><td rowspan="1" colspan="1">55 (gaps: 21)</td></tr><tr><td rowspan="1" colspan="1">
                  <italic>
                    <tp:taxon-name><tp:taxon-name-part taxon-name-part-type="genus" reg="Trichoderma">Trichoderma</tp:taxon-name-part><tp:taxon-name-part taxon-name-part-type="species" reg="aerugineum">aerugineum</tp:taxon-name-part></tp:taxon-name>
                  </italic>
                </td><td rowspan="1" colspan="1">CBS 120541</td><td rowspan="1" colspan="1">10 (gaps:10)</td><td rowspan="1" colspan="1">79 (gap: 0)</td><td rowspan="1" colspan="1">78 (gaps: 11)</td></tr><tr><td rowspan="1" colspan="1">
                  <italic>
                    <tp:taxon-name><tp:taxon-name-part taxon-name-part-type="genus" reg="Trichoderma">Trichoderma</tp:taxon-name-part><tp:taxon-name-part taxon-name-part-type="species" reg="danicum">danicum</tp:taxon-name-part></tp:taxon-name>
                  </italic>
                </td><td rowspan="1" colspan="1">CBS 121273</td><td rowspan="1" colspan="1">25 (gaps: 8)</td><td rowspan="1" colspan="1">95 (gap: 0)</td><td rowspan="1" colspan="1">113 (gap: 0)</td></tr><tr><td rowspan="1" colspan="1">
                  <italic>
                    <tp:taxon-name><tp:taxon-name-part taxon-name-part-type="genus" reg="Trichoderma">Trichoderma</tp:taxon-name-part><tp:taxon-name-part taxon-name-part-type="species" reg="spinulosum">spinulosum</tp:taxon-name-part></tp:taxon-name>
                  </italic>
                </td><td rowspan="1" colspan="1">CBS 31150</td><td rowspan="1" colspan="1">22 (gaps: 8)</td><td rowspan="1" colspan="1">73 (gaps: 0)</td><td rowspan="1" colspan="1">109 (gaps: 7)</td></tr></tbody></table></table-wrap></tp:treatment-sec><ref-list><ref id="B18"><mixed-citation xmlns:xlink="http://www.w3.org/1999/xlink" xlink:type="simple"><person-group><name name-style="western"><surname>Jaklitsch</surname><given-names>WM</given-names></name><name name-style="western"><surname>Lechat</surname><given-names>C</given-names></name><name name-style="western"><surname>Voglmayr</surname><given-names>H</given-names></name></person-group> (<year>2014</year>) <article-title>The rise and fall of <italic><tp:taxon-name><tp:taxon-name-part taxon-name-part-type="genus">Sarawakus</tp:taxon-name-part></tp:taxon-name></italic> (<tp:taxon-name><tp:taxon-name-part taxon-name-part-type="family">Hypocreaceae</tp:taxon-name-part></tp:taxon-name>, <tp:taxon-name><tp:taxon-name-part taxon-name-part-type="phylum">Ascomycota</tp:taxon-name-part></tp:taxon-name>).</article-title><source>Mycologia</source><volume>106</volume>(<issue>1</issue>): <fpage>133</fpage>–<lpage>144</lpage>. <ext-link xlink:href="10.3852/13-117" ext-link-type="doi" xlink:type="simple">https://doi.org/10.3852/13-117</ext-link></mixed-citation></ref><ref id="B4"><mixed-citation xmlns:xlink="http://www.w3.org/1999/xlink" xlink:type="simple"><person-group><name name-style="western"><surname>Chaverri</surname><given-names>P</given-names></name><name name-style="western"><surname>Samuels</surname><given-names>GJ</given-names></name></person-group> (<year>2004</year>) <article-title><italic><tp:taxon-name><tp:taxon-name-part taxon-name-part-type="genus">Hypocrea</tp:taxon-name-part></tp:taxon-name></italic>/<italic><tp:taxon-name><tp:taxon-name-part taxon-name-part-type="genus">Trichoderma</tp:taxon-name-part></tp:taxon-name></italic> (<tp:taxon-name><tp:taxon-name-part taxon-name-part-type="phylum">Ascomycota</tp:taxon-name-part></tp:taxon-name>, <tp:taxon-name><tp:taxon-name-part taxon-name-part-type="order">Hypocreales</tp:taxon-name-part></tp:taxon-name>, <tp:taxon-name><tp:taxon-name-part taxon-name-part-type="family">Hypocreaceae</tp:taxon-name-part></tp:taxon-name>): Species with green ascospores.</article-title><source>Studies in Mycology</source><volume>48</volume>: <fpage>1</fpage>–<lpage>116</lpage>.</mixed-citation></ref><ref id="B15"><mixed-citation xmlns:xlink="http://www.w3.org/1999/xlink" xlink:type="simple"><person-group><name name-style="western"><surname>Jaklitsch</surname><given-names>WM</given-names></name></person-group> (<year>2009</year>) <article-title>European species of <italic><tp:taxon-name><tp:taxon-name-part taxon-name-part-type="genus">Hypocrea</tp:taxon-name-part></tp:taxon-name></italic> Part I. The green-spored species.</article-title><source>Studies in Mycology</source><volume>63</volume>: <fpage>1</fpage>–<lpage>91</lpage>. <ext-link xlink:href="10.3114/sim.2009.63.01" ext-link-type="doi" xlink:type="simple">https://doi.org/10.3114/sim.2009.63.01</ext-link></mixed-citation></ref><ref id="B16"><mixed-citation xmlns:xlink="http://www.w3.org/1999/xlink" xlink:type="simple"><person-group><name name-style="western"><surname>Jaklitsch</surname><given-names>WM</given-names></name><name name-style="western"><surname>Voglmayr</surname><given-names>H</given-names></name></person-group> (<year>2015</year>) <article-title>Biodiversity of <italic><tp:taxon-name><tp:taxon-name-part taxon-name-part-type="genus">Trichoderma</tp:taxon-name-part></tp:taxon-name></italic> (<tp:taxon-name><tp:taxon-name-part taxon-name-part-type="family">Hypocreaceae</tp:taxon-name-part></tp:taxon-name>) in southern Europe and Macaronesia.</article-title><source>Studies in Mycology</source><volume>80</volume>(<issue>1</issue>): <fpage>1</fpage>–<lpage>87</lpage>. <ext-link xlink:href="10.1016/j.simyco.2014.11.001" ext-link-type="doi" xlink:type="simple">https://doi.org/10.1016/j.simyco.2014.11.001</ext-link></mixed-citation></ref><ref id="B39"><mixed-citation xmlns:xlink="http://www.w3.org/1999/xlink" xlink:type="simple"><person-group><name name-style="western"><surname>Zeng</surname><given-names>XY</given-names></name><name name-style="western"><surname>Yuan</surname><given-names>XX</given-names></name><name name-style="western"><surname>Peng</surname><given-names>KQ</given-names></name><name name-style="western"><surname>Pan</surname><given-names>YT</given-names></name><name name-style="western"><surname>Tan</surname><given-names>TJ</given-names></name><name name-style="western"><surname>Wu</surname><given-names>N</given-names></name><name name-style="western"><surname>Tian</surname><given-names>FH</given-names></name></person-group> (<year>2022</year>) Taxonomy and control of <italic><tp:taxon-name><tp:taxon-name-part taxon-name-part-type="genus">Trichoderma</tp:taxon-name-part><tp:taxon-name-part taxon-name-part-type="species">hymenopellicola</tp:taxon-name-part></tp:taxon-name></italic> sp. nov. responsible for the first green mold disease on <italic><tp:taxon-name><tp:taxon-name-part taxon-name-part-type="genus">Hymenopellis</tp:taxon-name-part><tp:taxon-name-part taxon-name-part-type="species">raphanipes</tp:taxon-name-part></tp:taxon-name></italic>. Frontiers in Microbiology 13: 991987. <ext-link xlink:href="10.3389/fmicb.2022.991987" ext-link-type="doi" xlink:type="simple">https://doi.org/10.3389/fmicb.2022.991987</ext-link></mixed-citation></ref></ref-list></tp:taxon-treatment>
