# Supplementary material for: ﻿Unveiling two new species of Trichoderma (Hypocreales, Hypocreaceae) that cause green mold disease on Strophariarugosoannulata from Guizhou Province, China
Source: MycoKeys. 2024 Nov 22;110:361–83. doi: 10.3897/mycokeys.110.134154 (PMC11607586; doi:10.3897/mycokeys.110.134154)
Supplement: XML Treatment for Trichoderma viridistromatis [file mycokeys.110.134154-treatment2.xml]

<!DOCTYPE tp:taxon-treatment
  PUBLIC "-//TaxonX//DTD Taxonomic Treatment Publishing DTD v0 20100105//EN" "tax-treatment-NSO.dtd">
<tp:taxon-treatment xmlns:tp="http://www.plazi.org/taxpub"><tp:treatment-meta><kwd-group><label>Taxon classification</label><kwd>
                <named-content content-type="kingdom">Fungi</named-content>
              </kwd><kwd>
                <named-content content-type="order">Hypocreales</named-content>
              </kwd><kwd>
                <named-content content-type="family">Hypocreaceae</named-content>
              </kwd></kwd-group><mixed-citation publication-type="journal"><person-group><name><surname>Tarafder</surname><given-names>Entaj</given-names></name><name><surname>Wenjun</surname><given-names>Zhang</given-names></name><name><surname>Karunarathna</surname><given-names>Samantha C.</given-names></name><name><surname>Elgorban</surname><given-names>Abdallah M.</given-names></name><name><surname>Huilian</surname><given-names>Man</given-names></name><name><surname>Nan</surname><given-names>Wu</given-names></name><name><surname>Zeng</surname><given-names>Xiangyu</given-names></name><name><surname>Yong</surname><given-names>Wang</given-names></name><name><surname>Tian</surname><given-names>Feng-Hua</given-names></name></person-group><article-title>﻿Unveiling two new species of <italic><tp:taxon-name><tp:taxon-name-part taxon-name-part-type="genus" reg="Trichoderma">Trichoderma</tp:taxon-name-part></tp:taxon-name></italic> (<tp:taxon-name><tp:taxon-name-part taxon-name-part-type="order">Hypocreales</tp:taxon-name-part></tp:taxon-name>, <tp:taxon-name><tp:taxon-name-part taxon-name-part-type="family">Hypocreaceae</tp:taxon-name-part></tp:taxon-name>) that cause green mold disease on <italic><tp:taxon-name><tp:taxon-name-part taxon-name-part-type="genus" reg="Stropharia">Stropharia</tp:taxon-name-part><tp:taxon-name-part taxon-name-part-type="species" reg="rugosoannulata">rugosoannulata</tp:taxon-name-part></tp:taxon-name></italic> from Guizhou Province, China</article-title><source>MycoKeys</source><day>22</day><month>11</month><year>2024</year><volume>110</volume><fpage>361</fpage><lpage>383</lpage><pub-id pub-id-type="doi">10.3897/mycokeys.110.134154</pub-id></mixed-citation></tp:treatment-meta><tp:nomenclature><label>﻿</label><tp:taxon-name>
              <object-id xmlns:xlink="http://www.w3.org/1999/xlink" content-type="arpha" xlink:type="simple">6C4FE537-E9C8-585A-8384-1E1B8AF4AC09</object-id>
              <tp:taxon-name-part taxon-name-part-type="genus" reg="Trichoderma">Trichoderma</tp:taxon-name-part>
              <tp:taxon-name-part taxon-name-part-type="species" reg="viridistromatis">viridistromatis</tp:taxon-name-part>
              <object-id xmlns:xlink="http://www.w3.org/1999/xlink" xlink:type="simple">Fungal Names: FN 902312</object-id>
            </tp:taxon-name><tp:taxon-authority>E. Tarafder &amp; F.H. Tian</tp:taxon-authority><tp:taxon-status xmlns:xlink="http://www.w3.org/1999/xlink" xlink:type="simple">sp. nov.</tp:taxon-status><xref ref-type="fig" rid="F4">Figs 5</xref><xref ref-type="fig" rid="F5">, 6</xref></tp:nomenclature><tp:treatment-sec sec-type="diagnosis" id="SECID0EOWBK"><title>Diagnosis.</title><p><italic><tp:taxon-name><tp:taxon-name-part taxon-name-part-type="genus" reg="Trichoderma">Trichoderma</tp:taxon-name-part><tp:taxon-name-part taxon-name-part-type="species" reg="viridistromatis">viridistromatis</tp:taxon-name-part></tp:taxon-name></italic> differs from <italic><tp:taxon-name><tp:taxon-name-part taxon-name-part-type="genus" reg="Trichoderma">T.</tp:taxon-name-part><tp:taxon-name-part taxon-name-part-type="species" reg="aerugineum">aerugineum</tp:taxon-name-part></tp:taxon-name></italic> by its smaller stromata (0.5–2 mm diam, to ca. 1 mm thick in <italic><tp:taxon-name><tp:taxon-name-part taxon-name-part-type="genus" reg="Trichoderma">T.</tp:taxon-name-part><tp:taxon-name-part taxon-name-part-type="species" reg="aerugineum">aerugineum</tp:taxon-name-part></tp:taxon-name></italic>) and bigger phialides measuring 7–23 × 2.4–4 μm in <italic><tp:taxon-name><tp:taxon-name-part taxon-name-part-type="genus" reg="Trichoderma">T.</tp:taxon-name-part><tp:taxon-name-part taxon-name-part-type="species" reg="aerugineum">aerugineum</tp:taxon-name-part></tp:taxon-name></italic>. In addition, it is easily distinguished from <italic><tp:taxon-name><tp:taxon-name-part taxon-name-part-type="genus" reg="Trichoderma">T.</tp:taxon-name-part><tp:taxon-name-part taxon-name-part-type="species" reg="strophariensis">strophariensis</tp:taxon-name-part></tp:taxon-name></italic> by its smaller ascospores (3.4–5.6 × 2.4–3.3 µm) and conidia (2.8–4 × 1.7–3.2 μm). Phylogenetically, <italic><tp:taxon-name><tp:taxon-name-part taxon-name-part-type="genus" reg="Trichoderma">T.</tp:taxon-name-part><tp:taxon-name-part taxon-name-part-type="species" reg="viridistromatis">viridistromatis</tp:taxon-name-part></tp:taxon-name></italic> forms a distinct clade and is closely related to <italic><tp:taxon-name><tp:taxon-name-part taxon-name-part-type="genus" reg="Trichoderma">T.</tp:taxon-name-part><tp:taxon-name-part taxon-name-part-type="species" reg="strophariensis">strophariensis</tp:taxon-name-part></tp:taxon-name></italic>, <italic><tp:taxon-name><tp:taxon-name-part taxon-name-part-type="genus" reg="Trichoderma">T.</tp:taxon-name-part><tp:taxon-name-part taxon-name-part-type="species" reg="britannicum">britannicum</tp:taxon-name-part></tp:taxon-name></italic>, and <italic><tp:taxon-name><tp:taxon-name-part taxon-name-part-type="genus" reg="Trichoderma">T.</tp:taxon-name-part><tp:taxon-name-part taxon-name-part-type="species" reg="aerugineum">aerugineum</tp:taxon-name-part></tp:taxon-name></italic> with 100% ML and 0.90 BYPP statistical support (Fig. <xref ref-type="fig" rid="F1">1</xref>).</p><fig id="F4" position="float" orientation="portrait"><object-id xmlns:xlink="http://www.w3.org/1999/xlink" content-type="doi" xlink:type="simple">10.3897/mycokeys.110.134154.figure5</object-id><object-id xmlns:xlink="http://www.w3.org/1999/xlink" content-type="arpha" xlink:type="simple">9B7A2AB9-E4C2-510E-BF4C-E9D34A69D572</object-id><label>Figure 5.</label><caption><p>Morphology of <italic><tp:taxon-name><tp:taxon-name-part taxon-name-part-type="genus" reg="Trichoderma">Trichoderma</tp:taxon-name-part><tp:taxon-name-part taxon-name-part-type="species" reg="viridistromatis">viridistromatis</tp:taxon-name-part></tp:taxon-name></italic> (<abbrev xmlns:xlink="http://www.w3.org/1999/xlink" xlink:title="Herbarium of the Department of Plant Pathology, Agricultural College, Guizhou University" id="ABBRID0EO1BK" xlink:type="simple">HGUP</abbrev> 24-0004, <abbrev xmlns:xlink="http://www.w3.org/1999/xlink" xlink:title="Culture Collection of the Guizhou University" id="ABBRID0ES1BK" xlink:type="simple">GUCC</abbrev> 24-0005) <bold>a, b</bold> diseased in the field, <bold>c</bold> fresh stromata on natural substrate <bold>d</bold> cortical and subcortical tissues <bold>e</bold> ascomatal tissue in section <bold>f</bold> asci with ascospores <bold>g, h</bold> ascospores. Scale bars: 10 mm (<bold>a–c</bold>); 1,000 μm (<bold>d</bold>); 50 μm (<bold>e</bold>); 20 μm (<bold>f–h</bold>).</p></caption><graphic xmlns:xlink="http://www.w3.org/1999/xlink" xlink:href="mycokeys-110-361-g005.jpg" position="float" orientation="portrait" xlink:type="simple" id="oo_1180469.jpg"><uri content-type="original_file" xlink:type="simple">https://binary.pensoft.net/fig/1180469</uri></graphic></fig><fig id="F5" position="float" orientation="portrait"><object-id xmlns:xlink="http://www.w3.org/1999/xlink" content-type="doi" xlink:type="simple">10.3897/mycokeys.110.134154.figure6</object-id><object-id xmlns:xlink="http://www.w3.org/1999/xlink" content-type="arpha" xlink:type="simple">51272BC6-0AA1-5213-AAF2-9E5FB2F5A23A</object-id><label>Figure 6.</label><caption><p><bold>a</bold> cultures on <abbrev xmlns:xlink="http://www.w3.org/1999/xlink" xlink:title="malt extract agar" id="ABBRID0EZ2BK" xlink:type="simple">MEA</abbrev> (five days) <bold>b</bold> cultures on <abbrev xmlns:xlink="http://www.w3.org/1999/xlink" xlink:title="potato dextrose agar" id="ABBRID0E62BK" xlink:type="simple">PDA</abbrev> (five days) <bold>c</bold> cultures on <abbrev xmlns:xlink="http://www.w3.org/1999/xlink" xlink:title="synthetic low nutrient agar" id="ABBRID0EF3BK" xlink:type="simple">SNA</abbrev> (four days) <bold>d</bold> conidiophores <bold>e</bold> phialides <bold>f</bold> conidia. Scale bars: 10 μm (<bold>d, e</bold>); 5 μm (<bold>f</bold>).</p></caption><graphic xmlns:xlink="http://www.w3.org/1999/xlink" xlink:href="mycokeys-110-361-g006.jpg" position="float" orientation="portrait" xlink:type="simple" id="oo_1180470.jpg"><uri content-type="original_file" xlink:type="simple">https://binary.pensoft.net/fig/1180470</uri></graphic></fig></tp:treatment-sec><tp:treatment-sec sec-type="Holotype" id="SECID0EY3BK"><title>Holotype.</title><p><abbrev xmlns:xlink="http://www.w3.org/1999/xlink" xlink:title="Herbarium of the Department of Plant Pathology, Agricultural College, Guizhou University" id="ABBRID0E53BK" xlink:type="simple">HGUP</abbrev> 24-0004.</p></tp:treatment-sec><tp:treatment-sec sec-type="etymology" id="SECID0EC4BK"><title>Etymology.</title><p>The epithet “<italic><tp:taxon-name><tp:taxon-name-part taxon-name-part-type="genus" reg="Trichoderma"/><tp:taxon-name-part taxon-name-part-type="species" reg="viridistromatis">viridistromatis</tp:taxon-name-part></tp:taxon-name></italic>” refers to an entirely green-colored stroma.</p></tp:treatment-sec><tp:treatment-sec sec-type="description" id="SECID0ES4BK"><title>Description.</title><p><bold><italic>Stromata</italic></bold>, when fresh 1–7 mm in diam., 0.5–2 mm thick (n = 10), mostly gregarious, aggregated, discoid or undulate, becoming pulvinate, compact; outline circular to oblong; margin attached or free, surface smooth when immature without ostiolar dots, with yellowish margin and pale red, depressed center when young, becoming reddish with rugose surface when mature. Outline circular, oblong or irregularly lobed. Surface smooth, tubercular or rugose, when young finely velvety. Ostiolar dots absent, ostiolar openings sometimes visible, (16–)20–30(–32) μm (n = 30) wide, inconspicuous, pale, more distinct and shinier after rehydration. <bold><italic>Ostioles</italic></bold> (18–)24–30(–45) μm long, plane with the surface, (8–)12–19(–23) μm wide at the apex (n = 30). <bold><italic>Ascomata</italic></bold> (69–)75–85(–96) × (36–)41–55(–60) μm (n = 30), numerous, 5–7 per mm stroma length, sub-globose or flask-shaped. <bold><italic>Peridium</italic></bold> (7–)11–19(–22) μm (n = 60) thick at the base and sides; hyaline to pale yellowish. <bold><italic>Asci</italic></bold> (63–)74–81(–85) × (3.2–)4.2–5(–5.5) μm, stipe (4–)5–11(–14) μm (n = 30) long, containing 16-ascospores, apex not thickened, hyaline, cylindrical. <bold><italic>Ascospores</italic></bold> (3.4–)3.6–4.3(–5.6) × (2.4–)2.8–3.1(–3.3) μm, l/w 1–1.1(–1.2) (n = 34), hyaline, verruculose, single-celled, non-septate, sub-globose, oblong or slightly tapered downwards, thick-walled.</p></tp:treatment-sec><tp:treatment-sec sec-type="description" id="SECID0ER5BK"><title>Culture characteristics.</title><p>Optimal growth at 25 °C on all media, poor and limited growth at 30 °C, no growth at 35 °C. Although <abbrev xmlns:xlink="http://www.w3.org/1999/xlink" xlink:title="malt extract agar" id="ABBRID0EX5BK" xlink:type="simple">MEA</abbrev> exhibited good growth, precultures were made on it.</p><p>On <abbrev xmlns:xlink="http://www.w3.org/1999/xlink" xlink:title="malt extract agar" id="ABBRID0E45BK" xlink:type="simple">MEA</abbrev> and <abbrev xmlns:xlink="http://www.w3.org/1999/xlink" xlink:title="potato dextrose agar" id="ABBRID0EB6BK" xlink:type="simple">PDA</abbrev>, growth is slow, colony is creamy white, finely farinose by scant effuse conidiation; on <abbrev xmlns:xlink="http://www.w3.org/1999/xlink" xlink:title="potato dextrose agar" id="ABBRID0EF6BK" xlink:type="simple">PDA</abbrev>, reverse brownish, surface turning greenish-brown. On <abbrev xmlns:xlink="http://www.w3.org/1999/xlink" xlink:title="malt extract agar" id="ABBRID0EJ6BK" xlink:type="simple">MEA</abbrev> at 25 °C after five days colony radius 5–7 mm; colony circular, dense, thick, first whitish, becoming zonate after a few weeks, turning olive-green to brown with yellow-greenish, farinose center; conidiation effuse, on short odd verticillium like conidiophores. On <abbrev xmlns:xlink="http://www.w3.org/1999/xlink" xlink:title="synthetic low nutrient agar" id="ABBRID0EN6BK" xlink:type="simple">SNA</abbrev> colony radius at 25 °C after 2 weeks 6–9 mm; colony dense, hyaline, turning greenish or olivaceous from conidia. Conidiation following growth, effuse, on aerial hyphae and short odd verticillium-like conidiophores, spreading from the plug. <bold><italic>Conidiophores</italic></bold> simple, 1–4 level, are branched and tapered at the tips, bearing few asymmetric side branches, terminated by solitary phialides of 2–3 divergent phialides. <bold><italic>Phialides</italic></bold> (5.5–)7–10(–14) × (1.6–)2.5–2.9(–3.5) μm (n = 32), mostly gregarious, lageniform, less commonly subfusiform, not thickest near the base. <bold><italic>Conidia</italic></bold> (2.8–)3.1–3.7(–4) × (1.7–)2.2–2.7(–3.2) μm (n = 70), variable shape and size, typically oblong and pale yellowish green when fully mature, oval, ellipsoid and hyaline when immature, straight or slightly curved, sides sometimes pinched, smooth; base often truncate.</p></tp:treatment-sec><tp:treatment-sec sec-type="habitat" id="SECID0E16BK"><title>Habitat.</title><p>On mushroom cultivated field, associated with <italic><tp:taxon-name><tp:taxon-name-part taxon-name-part-type="genus" reg="Stropharia">Stropharia</tp:taxon-name-part><tp:taxon-name-part taxon-name-part-type="species" reg="rugosoannulata">rugosoannulata</tp:taxon-name-part></tp:taxon-name></italic>.</p></tp:treatment-sec><tp:treatment-sec sec-type="distribution" id="SECID0ELACK"><title>Distribution.</title><p>China, Guizhou Province, Guiyang City, and Liupanshui City; Guizhou City in Anshun Province.</p></tp:treatment-sec><tp:treatment-sec sec-type="material" id="SECID0EQACK"><title>Material examined.</title><p>China • Guizhou, Liupanshui City, Shuicheng District,<named-content xmlns:xlink="http://www.w3.org/1999/xlink" content-type="dwc:verbatimCoordinates" xlink:type="simple"><named-content content-type="geo-json" specific-use="{&#34;type&#34;:&#34;Point&#34;,&#34;coordinates&#34;:[121.191740,24.927760]}" id="NCID0EZACK" xlink:type="simple"> 24°55'39.936"N, 121°11'30.264"E</named-content></named-content>, on soil surfaces of <italic><tp:taxon-name><tp:taxon-name-part taxon-name-part-type="genus" reg="Stropharia">Stropharia</tp:taxon-name-part><tp:taxon-name-part taxon-name-part-type="species" reg="rugosoannulata">rugosoannulata</tp:taxon-name-part></tp:taxon-name></italic> cultivated field, 16-November-2023, E. Tarafder and F.H. Tian (<abbrev xmlns:xlink="http://www.w3.org/1999/xlink" xlink:title="Herbarium of the Department of Plant Pathology, Agricultural College, Guizhou University" id="ABBRID0EJBCK" xlink:type="simple">HGUP</abbrev> 24-0004, holotype); ex-type living cultures <abbrev xmlns:xlink="http://www.w3.org/1999/xlink" xlink:title="Culture Collection of the Guizhou University" id="ABBRID0ENBCK" xlink:type="simple">GUCC</abbrev> TB1120, <abbrev xmlns:xlink="http://www.w3.org/1999/xlink" xlink:title="Culture Collection of the Guizhou University" id="ABBRID0ERBCK" xlink:type="simple">GUCC</abbrev> TB1121 and <abbrev xmlns:xlink="http://www.w3.org/1999/xlink" xlink:title="Culture Collection of the Guizhou University" id="ABBRID0EVBCK" xlink:type="simple">GUCC</abbrev> TB1122.</p></tp:treatment-sec><tp:treatment-sec sec-type="GenBank accession numbers" id="SECID0EZBCK"><title>GenBank accession numbers.</title><p><abbrev xmlns:xlink="http://www.w3.org/1999/xlink" xlink:title="Culture Collection of the Guizhou University" id="ABBRID0E6BCK" xlink:type="simple">GUCC</abbrev> TB1120 (ITS: <ext-link xmlns:xlink="http://www.w3.org/1999/xlink" xlink:href="PP922277" ext-link-type="gen" xlink:type="simple">PP922277</ext-link>; <italic><abbrev xmlns:xlink="http://www.w3.org/1999/xlink" xlink:title="second largest RNA polymerase II subunit" id="ABBRID0EJCCK" xlink:type="simple">rpb2</abbrev></italic>: <ext-link xmlns:xlink="http://www.w3.org/1999/xlink" xlink:href="PP954944" ext-link-type="gen" xlink:type="simple">PP954944</ext-link>; <italic>tef1-α</italic>: <ext-link xmlns:xlink="http://www.w3.org/1999/xlink" xlink:href="PP954950" ext-link-type="gen" xlink:type="simple">PP954950</ext-link>); <abbrev xmlns:xlink="http://www.w3.org/1999/xlink" xlink:title="Culture Collection of the Guizhou University" id="ABBRID0EZCCK" xlink:type="simple">GUCC</abbrev> TB1121 (ITS: <ext-link xmlns:xlink="http://www.w3.org/1999/xlink" xlink:href="PP926290" ext-link-type="gen" xlink:type="simple">PP926290</ext-link>; <italic><abbrev xmlns:xlink="http://www.w3.org/1999/xlink" xlink:title="second largest RNA polymerase II subunit" id="ABBRID0EDDCK" xlink:type="simple">rpb2</abbrev></italic>: <ext-link xmlns:xlink="http://www.w3.org/1999/xlink" xlink:href="PP954945" ext-link-type="gen" xlink:type="simple">PP954945</ext-link>; <italic>tef1-α</italic>: <ext-link xmlns:xlink="http://www.w3.org/1999/xlink" xlink:href="PP954951" ext-link-type="gen" xlink:type="simple">PP954951</ext-link>); <abbrev xmlns:xlink="http://www.w3.org/1999/xlink" xlink:title="Culture Collection of the Guizhou University" id="ABBRID0ETDCK" xlink:type="simple">GUCC</abbrev> TB1122 (ITS: <ext-link xmlns:xlink="http://www.w3.org/1999/xlink" xlink:href="PP922285" ext-link-type="gen" xlink:type="simple">PP922285</ext-link>; <italic><abbrev xmlns:xlink="http://www.w3.org/1999/xlink" xlink:title="second largest RNA polymerase II subunit" id="ABBRID0E4DCK" xlink:type="simple">rpb2</abbrev></italic>: <ext-link xmlns:xlink="http://www.w3.org/1999/xlink" xlink:href="PP954946" ext-link-type="gen" xlink:type="simple">PP954946</ext-link>; <italic>tef1-α</italic>: <ext-link xmlns:xlink="http://www.w3.org/1999/xlink" xlink:href="PP954952" ext-link-type="gen" xlink:type="simple">PP954952</ext-link>)</p></tp:treatment-sec><tp:treatment-sec sec-type="notes" id="SECID0ENECK"><title>Notes.</title><p>Morphologically, our newly described taxon <italic><tp:taxon-name><tp:taxon-name-part taxon-name-part-type="genus" reg="Trichoderma">Trichoderma</tp:taxon-name-part><tp:taxon-name-part taxon-name-part-type="species" reg="viridistromatis">viridistromatis</tp:taxon-name-part></tp:taxon-name></italic> shares common characteristics with <italic><tp:taxon-name><tp:taxon-name-part taxon-name-part-type="genus" reg="Trichoderma">T.</tp:taxon-name-part><tp:taxon-name-part taxon-name-part-type="species" reg="aerugineum">aerugineum</tp:taxon-name-part></tp:taxon-name></italic> (CBS120541) and <italic><tp:taxon-name><tp:taxon-name-part taxon-name-part-type="genus" reg="Trichoderma">T.</tp:taxon-name-part><tp:taxon-name-part taxon-name-part-type="species" reg="britannicum">britannicum</tp:taxon-name-part></tp:taxon-name></italic>, a species previously isolated from dead stems and leaves of <italic><tp:taxon-name><tp:taxon-name-part taxon-name-part-type="genus" reg="Calamagrostis">Calamagrostis</tp:taxon-name-part><tp:taxon-name-part taxon-name-part-type="species" reg="epigejos">epigejos</tp:taxon-name-part></tp:taxon-name></italic>. However, <italic><tp:taxon-name><tp:taxon-name-part taxon-name-part-type="genus" reg="Trichoderma">T.</tp:taxon-name-part><tp:taxon-name-part taxon-name-part-type="species" reg="viridistromatis">viridistromatis</tp:taxon-name-part></tp:taxon-name></italic> differs from <italic><tp:taxon-name><tp:taxon-name-part taxon-name-part-type="genus" reg="Trichoderma">T.</tp:taxon-name-part><tp:taxon-name-part taxon-name-part-type="species" reg="aerugineum">aerugineum</tp:taxon-name-part></tp:taxon-name></italic> by having smaller stromata (0.5–2 mm in diameter, compared to ca. 1 mm thick in <italic><tp:taxon-name><tp:taxon-name-part taxon-name-part-type="genus" reg="Trichoderma">T.</tp:taxon-name-part><tp:taxon-name-part taxon-name-part-type="species" reg="aerugineum">aerugineum</tp:taxon-name-part></tp:taxon-name></italic>) and larger phialides (7–23 × 2.4–4 μm in <italic><tp:taxon-name><tp:taxon-name-part taxon-name-part-type="genus" reg="Trichoderma">T.</tp:taxon-name-part><tp:taxon-name-part taxon-name-part-type="species" reg="aerugineum">aerugineum</tp:taxon-name-part></tp:taxon-name></italic>) and ascospores (8–12 × 4–6 µm; Table <xref ref-type="table" rid="T4">4</xref>) (<xref ref-type="bibr" rid="B4">Chaverri and Samuels 2004</xref>). Additionally, it can be distinguished from <italic><tp:taxon-name><tp:taxon-name-part taxon-name-part-type="genus" reg="Trichoderma">T.</tp:taxon-name-part><tp:taxon-name-part taxon-name-part-type="species" reg="strophariensis">strophariensis</tp:taxon-name-part></tp:taxon-name></italic> by its larger stromata (1–14 mm in diameter, 1–11 mm thick in <italic><tp:taxon-name><tp:taxon-name-part taxon-name-part-type="genus" reg="Trichoderma">T.</tp:taxon-name-part><tp:taxon-name-part taxon-name-part-type="species" reg="strophariensis">strophariensis</tp:taxon-name-part></tp:taxon-name></italic>) and significantly larger subglobose to elongated ascospores (8.4–16.9 × 5.5–8.1 µm). In comparison, <italic><tp:taxon-name><tp:taxon-name-part taxon-name-part-type="genus" reg="Trichoderma">T.</tp:taxon-name-part><tp:taxon-name-part taxon-name-part-type="species" reg="britannicum">britannicum</tp:taxon-name-part></tp:taxon-name></italic> has discoid, convex to turbinate stromata surrounded by light brown radial mycelium and much larger one-celled ascospores (10–16 × 4.5–6.2 μm; Table <xref ref-type="table" rid="T4">4</xref>) (<xref ref-type="bibr" rid="B18">Jaklitsch et al. 2014</xref>). The phylogenetic positions of the new taxon (Fig. <xref ref-type="fig" rid="F6">2</xref>) demonstrated that <italic><tp:taxon-name><tp:taxon-name-part taxon-name-part-type="genus" reg="Trichoderma">Trichoderma</tp:taxon-name-part><tp:taxon-name-part taxon-name-part-type="species" reg="viridistromatis">viridistromatis</tp:taxon-name-part></tp:taxon-name></italic> is closely related to <italic><tp:taxon-name><tp:taxon-name-part taxon-name-part-type="genus" reg="Trichoderma">T.</tp:taxon-name-part><tp:taxon-name-part taxon-name-part-type="species" reg="strophariensis">strophariensis</tp:taxon-name-part></tp:taxon-name></italic>, <italic><tp:taxon-name><tp:taxon-name-part taxon-name-part-type="genus" reg="Trichoderma">T.</tp:taxon-name-part><tp:taxon-name-part taxon-name-part-type="species" reg="britannicum">britannicum</tp:taxon-name-part></tp:taxon-name></italic>, and <italic><tp:taxon-name><tp:taxon-name-part taxon-name-part-type="genus" reg="Trichoderma">T.</tp:taxon-name-part><tp:taxon-name-part taxon-name-part-type="species" reg="aerugineum">aerugineum</tp:taxon-name-part></tp:taxon-name></italic>, with strong statistical support (Fig. <xref ref-type="fig" rid="F6">2</xref>). However, our isolate differs from <italic><tp:taxon-name><tp:taxon-name-part taxon-name-part-type="genus" reg="Trichoderma">T.</tp:taxon-name-part><tp:taxon-name-part taxon-name-part-type="species" reg="britannicum">britannicum</tp:taxon-name-part></tp:taxon-name></italic> with 3% (17/610 nucleotides, with five gaps) in ITS region, 2% (20/1080 nucleotides, no gaps) in <italic><abbrev xmlns:xlink="http://www.w3.org/1999/xlink" xlink:title="second largest RNA polymerase II subunit" id="ABBRID0E3KCK" xlink:type="simple">rpb2</abbrev></italic> gene, and 4% (55/1244 nucleotides, twenty-one gaps) in <italic>tef1-α</italic> gene. Moreover, the difference in our collections with <italic><tp:taxon-name><tp:taxon-name-part taxon-name-part-type="genus" reg="Trichoderma">T.</tp:taxon-name-part><tp:taxon-name-part taxon-name-part-type="species" reg="aerugineum">aerugineum</tp:taxon-name-part></tp:taxon-name></italic> is more than 2% (10/610 nucleotides, ten gaps) in the ITS region, 7% (79/1080 nucleotides, no gaps) in the <italic><abbrev xmlns:xlink="http://www.w3.org/1999/xlink" xlink:title="second largest RNA polymerase II subunit" id="ABBRID0EOLCK" xlink:type="simple">rpb2</abbrev></italic> gene, and 6% (78/1244 nucleotides, eleven gaps) in <italic>tef1-α</italic> gene (Table <xref ref-type="table" rid="T2">2</xref>). Additionally, the differences between our isolate with <italic><tp:taxon-name><tp:taxon-name-part taxon-name-part-type="genus" reg="Trichoderma">T.</tp:taxon-name-part><tp:taxon-name-part taxon-name-part-type="species" reg="strophariensis">strophariensis</tp:taxon-name-part></tp:taxon-name></italic> are 4% (29/610 nucleotides, four gaps) in ITS region, 4% (46/1080 nucleotides, no gaps) differences in <italic><abbrev xmlns:xlink="http://www.w3.org/1999/xlink" xlink:title="second largest RNA polymerase II subunit" id="ABBRID0EEMCK" xlink:type="simple">rpb2</abbrev></italic> gene, and 5% (65/1244 nucleotides, twenty-five gaps) differences in <italic>tef1-α</italic> gene also supported <italic><tp:taxon-name><tp:taxon-name-part taxon-name-part-type="genus" reg="Trichoderma">T.</tp:taxon-name-part><tp:taxon-name-part taxon-name-part-type="species" reg="viridistromatis">viridistromatis</tp:taxon-name-part></tp:taxon-name></italic> to be a distinct species compared to <italic><tp:taxon-name><tp:taxon-name-part taxon-name-part-type="genus" reg="Trichoderma">T.</tp:taxon-name-part><tp:taxon-name-part taxon-name-part-type="species" reg="strophariensis">strophariensis</tp:taxon-name-part></tp:taxon-name></italic> and <italic><tp:taxon-name><tp:taxon-name-part taxon-name-part-type="genus" reg="Trichoderma">T.</tp:taxon-name-part><tp:taxon-name-part taxon-name-part-type="species" reg="britannicum">britannicum</tp:taxon-name-part></tp:taxon-name></italic> respectively.</p><table-wrap id="T4" position="float" orientation="portrait"><label>Table 4.</label><caption><p>Morphological comparison of <italic><tp:taxon-name><tp:taxon-name-part taxon-name-part-type="genus" reg="Trichoderma">Trichoderma</tp:taxon-name-part><tp:taxon-name-part taxon-name-part-type="species" reg="britannicum">britannicum</tp:taxon-name-part></tp:taxon-name></italic>, <italic><tp:taxon-name><tp:taxon-name-part taxon-name-part-type="genus" reg="Trichoderma">T.</tp:taxon-name-part><tp:taxon-name-part taxon-name-part-type="species" reg="aerugineum">aerugineum</tp:taxon-name-part></tp:taxon-name></italic>, <italic><tp:taxon-name><tp:taxon-name-part taxon-name-part-type="genus" reg="Trichoderma">T.</tp:taxon-name-part><tp:taxon-name-part taxon-name-part-type="species" reg="viridistromatis">viridistromatis</tp:taxon-name-part></tp:taxon-name></italic>, <italic><tp:taxon-name><tp:taxon-name-part taxon-name-part-type="genus" reg="Trichoderma">T.</tp:taxon-name-part><tp:taxon-name-part taxon-name-part-type="species" reg="spinulosum">spinulosum</tp:taxon-name-part></tp:taxon-name></italic>, and <italic><tp:taxon-name><tp:taxon-name-part taxon-name-part-type="genus" reg="Trichoderma">T.</tp:taxon-name-part><tp:taxon-name-part taxon-name-part-type="species" reg="strophariensis">strophariensis</tp:taxon-name-part></tp:taxon-name></italic>.</p></caption><table id="TID0E54CK" rules="all"><tbody><tr><th rowspan="1" colspan="1">Taxon (holotype)</th><th rowspan="1" colspan="1">Ascospores</th><th rowspan="1" colspan="1">Conidia</th><th rowspan="1" colspan="1">Substratum</th><th rowspan="1" colspan="1">References</th></tr><tr><td rowspan="1" colspan="1">
                      <italic>
                        <tp:taxon-name><tp:taxon-name-part taxon-name-part-type="genus" reg="Trichoderma">T.</tp:taxon-name-part><tp:taxon-name-part taxon-name-part-type="species" reg="britannicum">britannicum</tp:taxon-name-part></tp:taxon-name>
                      </italic>
                    </td><td rowspan="1" colspan="1">10–16 × 4.5–6.2 μm</td><td rowspan="1" colspan="1">4.7–19.3 × 4–6.2 μm</td><td rowspan="1" colspan="1">Decaying wood of broadleaf trees</td><td rowspan="1" colspan="1">
                      <xref ref-type="bibr" rid="B18">Jaklitsch et al. 2014</xref>
                    </td></tr><tr><td rowspan="1" colspan="1">
                      <italic>
                        <tp:taxon-name><tp:taxon-name-part taxon-name-part-type="genus" reg="Trichoderma">T.</tp:taxon-name-part><tp:taxon-name-part taxon-name-part-type="species" reg="aerugineum">aerugineum</tp:taxon-name-part></tp:taxon-name>
                      </italic>
                    </td><td rowspan="1" colspan="1">8–12 × 4–6 µm</td><td rowspan="1" colspan="1">3–5 × 2–4 µm</td><td rowspan="1" colspan="1">Decaying wood</td><td rowspan="1" colspan="1">
                      <xref ref-type="bibr" rid="B4">Chaverri and Samuels (2004)</xref>
                    </td></tr><tr><td rowspan="1" colspan="1">
                      <bold>
                        <italic>
                          <tp:taxon-name><tp:taxon-name-part taxon-name-part-type="genus" reg="Trichoderma">T.</tp:taxon-name-part><tp:taxon-name-part taxon-name-part-type="species" reg="viridistromatis">viridistromatis</tp:taxon-name-part></tp:taxon-name>
                        </italic>
                      </bold>
                    </td><td rowspan="1" colspan="1">
                      <bold>3.4–5.6 × 2.4–3.3 µm</bold>
                    </td><td rowspan="1" colspan="1">
                      <bold>2.8–4 × 1.7–3.2 μm</bold>
                    </td><td rowspan="1" colspan="1">
                      <bold>mushroom species (<italic><tp:taxon-name><tp:taxon-name-part taxon-name-part-type="genus" reg="Stropharia">Stropharia</tp:taxon-name-part></tp:taxon-name></italic>)</bold>
                    </td><td rowspan="1" colspan="1">
                      <bold>This study</bold>
                    </td></tr><tr><td rowspan="1" colspan="1">
                      <italic>
                        <tp:taxon-name><tp:taxon-name-part taxon-name-part-type="genus" reg="Trichoderma">T.</tp:taxon-name-part><tp:taxon-name-part taxon-name-part-type="species" reg="spinulosum">spinulosum</tp:taxon-name-part></tp:taxon-name>
                      </italic>
                    </td><td rowspan="1" colspan="1">5–7 × 3–4 µm</td><td rowspan="1" colspan="1">3.5–4.7 × 3–3.7 µm</td><td rowspan="1" colspan="1">On stems of <italic><tp:taxon-name><tp:taxon-name-part taxon-name-part-type="genus" reg="Chelidonium">Chelidonium</tp:taxon-name-part><tp:taxon-name-part taxon-name-part-type="species" reg="majus">majus</tp:taxon-name-part></tp:taxon-name></italic></td><td rowspan="1" colspan="1">
                      <xref ref-type="bibr" rid="B16">Jaklitsch and Voglmayr 2015</xref>
                    </td></tr><tr><td rowspan="1" colspan="1">
                      <italic>
                        <tp:taxon-name><tp:taxon-name-part taxon-name-part-type="genus" reg="Trichoderma">T.</tp:taxon-name-part><tp:taxon-name-part taxon-name-part-type="species" reg="strophariensis">strophariensis</tp:taxon-name-part></tp:taxon-name>
                      </italic>
                    </td><td rowspan="1" colspan="1">8.4–16.9 × 5.5–8.1 µm</td><td rowspan="1" colspan="1">8.5–25.5 × 5.7–17.9 μm</td><td rowspan="1" colspan="1">mushroom species (<italic><tp:taxon-name><tp:taxon-name-part taxon-name-part-type="genus" reg="Stropharia">Stropharia</tp:taxon-name-part></tp:taxon-name></italic>)</td><td rowspan="1" colspan="1">This study</td></tr></tbody></table></table-wrap></tp:treatment-sec><tp:treatment-sec><!--Section generated to contain objects referenced in tp:taxon-treatment.--><fig id="F1" position="float" orientation="portrait"><object-id xmlns:xlink="http://www.w3.org/1999/xlink" content-type="doi" xlink:type="simple">10.3897/mycokeys.110.134154.figure1</object-id><object-id xmlns:xlink="http://www.w3.org/1999/xlink" content-type="arpha" xlink:type="simple">32133E45-1920-5474-B9C1-4AE2B8C5D22C</object-id><label>Figure 1.</label><caption><p>Field symptoms of green mold disease on <italic><tp:taxon-name><tp:taxon-name-part taxon-name-part-type="genus" reg="Stropharia">Stropharia</tp:taxon-name-part><tp:taxon-name-part taxon-name-part-type="species" reg="rugosoannulata">rugosoannulata</tp:taxon-name-part></tp:taxon-name></italic> and pathogenicity tests of isolates <abbrev xmlns:xlink="http://www.w3.org/1999/xlink" xlink:title="Culture Collection of the Guizhou University" id="ABBRID0EFAAK" xlink:type="simple">GUCC</abbrev> TB1117 and <abbrev xmlns:xlink="http://www.w3.org/1999/xlink" xlink:title="Culture Collection of the Guizhou University" id="ABBRID0EJAAK" xlink:type="simple">GUCC</abbrev> TB1120 with spore suspension <bold>a</bold> healthy fruiting bodies of <italic><tp:taxon-name><tp:taxon-name-part taxon-name-part-type="genus" reg="Stropharia">S.</tp:taxon-name-part><tp:taxon-name-part taxon-name-part-type="species" reg="rugosoannulata">rugosoannulata</tp:taxon-name-part></tp:taxon-name></italic><bold>b</bold> field symptoms of green mold disease on <italic><tp:taxon-name><tp:taxon-name-part taxon-name-part-type="genus" reg="Stropharia">S.</tp:taxon-name-part><tp:taxon-name-part taxon-name-part-type="species" reg="rugosoannulata">rugosoannulata</tp:taxon-name-part></tp:taxon-name></italic><bold>c</bold> large stroma of the pathogen <italic><tp:taxon-name><tp:taxon-name-part taxon-name-part-type="genus" reg="Trichoderma">T.</tp:taxon-name-part><tp:taxon-name-part taxon-name-part-type="species" reg="strophariensis">strophariensis</tp:taxon-name-part></tp:taxon-name></italic> (<abbrev xmlns:xlink="http://www.w3.org/1999/xlink" xlink:title="Culture Collection of the Guizhou University" id="ABBRID0EUBAK" xlink:type="simple">GUCC</abbrev> TB1117) <bold>d</bold> control, no disease after seven days of inoculation with distilled water <bold>e–g</bold> pathogenicity tests after spraying with 0.5 mL spore suspension (1 × 10<sup>6</sup> conidia mL<sup>–1</sup>) <bold>e, f</bold> hyphal blocks and pathogen stroma (F = yellow arrow) appear on the surface of the soil after five days of inoculation <bold>g</bold> whole rotten fruiting bodies after seven days of inoculation <bold>h, i</bold> rotten fruiting bodies of <italic><tp:taxon-name><tp:taxon-name-part taxon-name-part-type="genus" reg="Stropharia">S.</tp:taxon-name-part><tp:taxon-name-part taxon-name-part-type="species" reg="rugosoannulata">rugosoannulata</tp:taxon-name-part></tp:taxon-name></italic> in the field with <italic><tp:taxon-name><tp:taxon-name-part taxon-name-part-type="genus" reg="Trichoderma">T.</tp:taxon-name-part><tp:taxon-name-part taxon-name-part-type="species" reg="viridistromatis">viridistromatis</tp:taxon-name-part></tp:taxon-name></italic> (<abbrev xmlns:xlink="http://www.w3.org/1999/xlink" xlink:title="Culture Collection of the Guizhou University" id="ABBRID0E3CAK" xlink:type="simple">GUCC</abbrev> TB1120) <bold>j</bold> Aggregated stroma of the pathogen <italic><tp:taxon-name><tp:taxon-name-part taxon-name-part-type="genus" reg="Trichoderma">T.</tp:taxon-name-part><tp:taxon-name-part taxon-name-part-type="species" reg="viridistromatis">viridistromatis</tp:taxon-name-part></tp:taxon-name></italic> (<abbrev xmlns:xlink="http://www.w3.org/1999/xlink" xlink:title="Culture Collection of the Guizhou University" id="ABBRID0ENDAK" xlink:type="simple">GUCC</abbrev> TB1120) with typical green symptoms <bold>k, l</bold> yellow arrows showing pathogen hyphal blocks and stroma appear on the surface of the soil after five days of inoculation. Scale bars: 20 mm (<bold>a–e</bold>); 10 mm (<bold>f</bold>); 20 mm (<bold>g</bold>); 10 mm (<bold>h</bold>); 20 mm (<bold>I, j</bold>); 10 mm (<bold>k, l</bold>).</p></caption><graphic xmlns:xlink="http://www.w3.org/1999/xlink" xlink:href="mycokeys-110-361-g001.jpg" position="float" orientation="portrait" xlink:type="simple" id="oo_1180465.jpg"><uri content-type="original_file" xlink:type="simple">https://binary.pensoft.net/fig/1180465</uri></graphic></fig><fig id="F6" position="float" orientation="portrait"><object-id xmlns:xlink="http://www.w3.org/1999/xlink" content-type="doi" xlink:type="simple">10.3897/mycokeys.110.134154.figure2</object-id><object-id xmlns:xlink="http://www.w3.org/1999/xlink" content-type="arpha" xlink:type="simple">F7E30180-C15A-5C1E-97B6-EFAD6B1602BF</object-id><label>Figure 2.</label><caption><p>A phylogram was constructed using ML analysis, utilizing a combined ITS, <italic><abbrev xmlns:xlink="http://www.w3.org/1999/xlink" xlink:title="second largest RNA polymerase II subunit" id="ABBRID0EDVAK" xlink:type="simple">rpb2</abbrev></italic>, and <italic>tef1-α</italic> sequences dataset. The green-spored <italic><tp:taxon-name><tp:taxon-name-part taxon-name-part-type="genus" reg="Trichoderma">T.</tp:taxon-name-part><tp:taxon-name-part taxon-name-part-type="species" reg="longibrachiatum">longibrachiatum</tp:taxon-name-part></tp:taxon-name></italic> (CBS81668) was used as the outgroup taxon following <xref ref-type="bibr" rid="B39">Zeng et al. (2022)</xref>. The tree with the highest score according to RAxML, with a final probability value of -<italic>InL</italic> = 37957.575772, is displayed. Maximum Likelihood (ML) values equal to or greater than 70% and Bayesian Inference (BI) values equal to or greater than 0.90 are given above the nodes (ML values on the left side of ‘/’ in regular font and BI values on right side of ‘/’ in italics). Type strain sequences are indicated in red bold, while newly generated sequences are shown in black bold. Strain numbers for the sequences are shown in the tree following the taxon name. ‘T’ denotes ex-holotype strains.</p></caption><graphic xmlns:xlink="http://www.w3.org/1999/xlink" xlink:href="mycokeys-110-361-g002.jpg" position="float" orientation="portrait" xlink:type="simple" id="oo_1180466.jpg"><uri content-type="original_file" xlink:type="simple">https://binary.pensoft.net/fig/1180466</uri></graphic></fig><table-wrap id="T2" position="float" orientation="portrait"><label>Table 2.</label><caption><p>The DNA base differences of our isolates and related taxa in different loci.</p></caption><table id="TID0EIDCK" rules="all"><tbody><tr><th rowspan="1" colspan="1">Species</th><th rowspan="1" colspan="1">Strain number</th><th rowspan="1" colspan="1">ITS (1–610 bp)</th><th rowspan="1" colspan="1"><italic><abbrev xmlns:xlink="http://www.w3.org/1999/xlink" xlink:title="second largest RNA polymerase II subunit" id="ABBRID0EWHAK" xlink:type="simple">rpb2</abbrev></italic> (611–1690 bp)</th><th rowspan="1" colspan="1"><italic>tef1-α</italic> (1691-2934 bp)</th></tr><tr><td rowspan="1" colspan="1">
                  <bold>
                    <italic>
                      <tp:taxon-name><tp:taxon-name-part taxon-name-part-type="genus" reg="Trichoderma">Trichoderma</tp:taxon-name-part><tp:taxon-name-part taxon-name-part-type="species" reg="strophariensis">strophariensis</tp:taxon-name-part></tp:taxon-name>
                    </italic>
                  </bold>
                </td><td rowspan="1" colspan="1">GUCC24-0002</td><td rowspan="1" colspan="1">0</td><td rowspan="1" colspan="1">0</td><td rowspan="1" colspan="1">0</td></tr><tr><td rowspan="1" colspan="1">
                  <bold>
                    <italic>
                      <tp:taxon-name><tp:taxon-name-part taxon-name-part-type="genus" reg="Trichoderma">Trichoderma</tp:taxon-name-part><tp:taxon-name-part taxon-name-part-type="species" reg="strophariensis">strophariensis</tp:taxon-name-part></tp:taxon-name>
                    </italic>
                  </bold>
                </td><td rowspan="1" colspan="1">GUCC24-0003</td><td rowspan="1" colspan="1">0</td><td rowspan="1" colspan="1">0</td><td rowspan="1" colspan="1">0</td></tr><tr><td rowspan="1" colspan="1">
                  <bold>
                    <italic>
                      <tp:taxon-name><tp:taxon-name-part taxon-name-part-type="genus" reg="Trichoderma">Trichoderma</tp:taxon-name-part><tp:taxon-name-part taxon-name-part-type="species" reg="strophariensis">strophariensis</tp:taxon-name-part></tp:taxon-name>
                    </italic>
                  </bold>
                </td><td rowspan="1" colspan="1">GUCC24-0004</td><td rowspan="1" colspan="1">0</td><td rowspan="1" colspan="1">0</td><td rowspan="1" colspan="1">0</td></tr><tr><td rowspan="1" colspan="1">
                  <italic>
                    <tp:taxon-name><tp:taxon-name-part taxon-name-part-type="genus" reg="Trichoderma">Trichoderma</tp:taxon-name-part><tp:taxon-name-part taxon-name-part-type="species" reg="britannicum">britannicum</tp:taxon-name-part></tp:taxon-name>
                  </italic>
                </td><td rowspan="1" colspan="1">CBS 25362</td><td rowspan="1" colspan="1">28 (gaps: 4)</td><td rowspan="1" colspan="1">48 (gap: 0)</td><td rowspan="1" colspan="1">64 (gap: 25)</td></tr><tr><td rowspan="1" colspan="1">
                  <italic>
                    <tp:taxon-name><tp:taxon-name-part taxon-name-part-type="genus" reg="Trichoderma">Trichoderma</tp:taxon-name-part><tp:taxon-name-part taxon-name-part-type="species" reg="aerugineum">aerugineum</tp:taxon-name-part></tp:taxon-name>
                  </italic>
                </td><td rowspan="1" colspan="1">CBS 120541</td><td rowspan="1" colspan="1">16 (gaps: 9)</td><td rowspan="1" colspan="1">78 (gap: 0)</td><td rowspan="1" colspan="1">67 (gap: 11)</td></tr><tr><td rowspan="1" colspan="1">
                  <italic>
                    <tp:taxon-name><tp:taxon-name-part taxon-name-part-type="genus" reg="Trichoderma">Trichoderma</tp:taxon-name-part><tp:taxon-name-part taxon-name-part-type="species" reg="danicum">danicum</tp:taxon-name-part></tp:taxon-name>
                  </italic>
                </td><td rowspan="1" colspan="1">CBS 121273</td><td rowspan="1" colspan="1">25 (gaps: 8)</td><td rowspan="1" colspan="1">99 (gaps: 0)</td><td rowspan="1" colspan="1">105 (gaps: 3)</td></tr><tr><td rowspan="1" colspan="1">
                  <italic>
                    <tp:taxon-name><tp:taxon-name-part taxon-name-part-type="genus" reg="Trichoderma">Trichoderma</tp:taxon-name-part><tp:taxon-name-part taxon-name-part-type="species" reg="spinulosum">spinulosum</tp:taxon-name-part></tp:taxon-name>
                  </italic>
                </td><td rowspan="1" colspan="1">CBS 31150</td><td rowspan="1" colspan="1">21 (gaps: 8)</td><td rowspan="1" colspan="1">82 (gaps: 0)</td><td rowspan="1" colspan="1">108 (gap: 7)</td></tr><tr><td rowspan="1" colspan="1">
                  <bold>
                    <italic>
                      <tp:taxon-name><tp:taxon-name-part taxon-name-part-type="genus" reg="Trichoderma">Trichoderma</tp:taxon-name-part><tp:taxon-name-part taxon-name-part-type="species" reg="viridistromatis">viridistromatis</tp:taxon-name-part></tp:taxon-name>
                    </italic>
                  </bold>
                </td><td rowspan="1" colspan="1">GUCC24-0005</td><td rowspan="1" colspan="1">0</td><td rowspan="1" colspan="1">0</td><td rowspan="1" colspan="1">0</td></tr><tr><td rowspan="1" colspan="1">
                  <bold>
                    <italic>
                      <tp:taxon-name><tp:taxon-name-part taxon-name-part-type="genus" reg="Trichoderma">Trichoderma</tp:taxon-name-part><tp:taxon-name-part taxon-name-part-type="species" reg="viridistromatis">viridistromatis</tp:taxon-name-part></tp:taxon-name>
                    </italic>
                  </bold>
                </td><td rowspan="1" colspan="1">GUCC24-0006</td><td rowspan="1" colspan="1">0</td><td rowspan="1" colspan="1">0</td><td rowspan="1" colspan="1">0</td></tr><tr><td rowspan="1" colspan="1">
                  <bold>
                    <italic>
                      <tp:taxon-name><tp:taxon-name-part taxon-name-part-type="genus" reg="Trichoderma">Trichoderma</tp:taxon-name-part><tp:taxon-name-part taxon-name-part-type="species" reg="viridistromatis">viridistromatis</tp:taxon-name-part></tp:taxon-name>
                    </italic>
                  </bold>
                </td><td rowspan="1" colspan="1">GUCC24-0007</td><td rowspan="1" colspan="1">0</td><td rowspan="1" colspan="1">0</td><td rowspan="1" colspan="1">0</td></tr><tr><td rowspan="1" colspan="1">
                  <italic>
                    <tp:taxon-name><tp:taxon-name-part taxon-name-part-type="genus" reg="Trichoderma">Trichoderma</tp:taxon-name-part><tp:taxon-name-part taxon-name-part-type="species" reg="britannicum">britannicum</tp:taxon-name-part></tp:taxon-name>
                  </italic>
                </td><td rowspan="1" colspan="1">CBS 25362</td><td rowspan="1" colspan="1">17 (gaps: 5)</td><td rowspan="1" colspan="1">20 (gap: 0)</td><td rowspan="1" colspan="1">55 (gaps: 21)</td></tr><tr><td rowspan="1" colspan="1">
                  <italic>
                    <tp:taxon-name><tp:taxon-name-part taxon-name-part-type="genus" reg="Trichoderma">Trichoderma</tp:taxon-name-part><tp:taxon-name-part taxon-name-part-type="species" reg="aerugineum">aerugineum</tp:taxon-name-part></tp:taxon-name>
                  </italic>
                </td><td rowspan="1" colspan="1">CBS 120541</td><td rowspan="1" colspan="1">10 (gaps:10)</td><td rowspan="1" colspan="1">79 (gap: 0)</td><td rowspan="1" colspan="1">78 (gaps: 11)</td></tr><tr><td rowspan="1" colspan="1">
                  <italic>
                    <tp:taxon-name><tp:taxon-name-part taxon-name-part-type="genus" reg="Trichoderma">Trichoderma</tp:taxon-name-part><tp:taxon-name-part taxon-name-part-type="species" reg="danicum">danicum</tp:taxon-name-part></tp:taxon-name>
                  </italic>
                </td><td rowspan="1" colspan="1">CBS 121273</td><td rowspan="1" colspan="1">25 (gaps: 8)</td><td rowspan="1" colspan="1">95 (gap: 0)</td><td rowspan="1" colspan="1">113 (gap: 0)</td></tr><tr><td rowspan="1" colspan="1">
                  <italic>
                    <tp:taxon-name><tp:taxon-name-part taxon-name-part-type="genus" reg="Trichoderma">Trichoderma</tp:taxon-name-part><tp:taxon-name-part taxon-name-part-type="species" reg="spinulosum">spinulosum</tp:taxon-name-part></tp:taxon-name>
                  </italic>
                </td><td rowspan="1" colspan="1">CBS 31150</td><td rowspan="1" colspan="1">22 (gaps: 8)</td><td rowspan="1" colspan="1">73 (gaps: 0)</td><td rowspan="1" colspan="1">109 (gaps: 7)</td></tr></tbody></table></table-wrap></tp:treatment-sec><ref-list><ref id="B18"><mixed-citation xmlns:xlink="http://www.w3.org/1999/xlink" xlink:type="simple"><person-group><name name-style="western"><surname>Jaklitsch</surname><given-names>WM</given-names></name><name name-style="western"><surname>Lechat</surname><given-names>C</given-names></name><name name-style="western"><surname>Voglmayr</surname><given-names>H</given-names></name></person-group> (<year>2014</year>) <article-title>The rise and fall of <italic><tp:taxon-name><tp:taxon-name-part taxon-name-part-type="genus">Sarawakus</tp:taxon-name-part></tp:taxon-name></italic> (<tp:taxon-name><tp:taxon-name-part taxon-name-part-type="family">Hypocreaceae</tp:taxon-name-part></tp:taxon-name>, <tp:taxon-name><tp:taxon-name-part taxon-name-part-type="phylum">Ascomycota</tp:taxon-name-part></tp:taxon-name>).</article-title><source>Mycologia</source><volume>106</volume>(<issue>1</issue>): <fpage>133</fpage>–<lpage>144</lpage>. <ext-link xlink:href="10.3852/13-117" ext-link-type="doi" xlink:type="simple">https://doi.org/10.3852/13-117</ext-link></mixed-citation></ref><ref id="B4"><mixed-citation xmlns:xlink="http://www.w3.org/1999/xlink" xlink:type="simple"><person-group><name name-style="western"><surname>Chaverri</surname><given-names>P</given-names></name><name name-style="western"><surname>Samuels</surname><given-names>GJ</given-names></name></person-group> (<year>2004</year>) <article-title><italic><tp:taxon-name><tp:taxon-name-part taxon-name-part-type="genus">Hypocrea</tp:taxon-name-part></tp:taxon-name></italic>/<italic><tp:taxon-name><tp:taxon-name-part taxon-name-part-type="genus">Trichoderma</tp:taxon-name-part></tp:taxon-name></italic> (<tp:taxon-name><tp:taxon-name-part taxon-name-part-type="phylum">Ascomycota</tp:taxon-name-part></tp:taxon-name>, <tp:taxon-name><tp:taxon-name-part taxon-name-part-type="order">Hypocreales</tp:taxon-name-part></tp:taxon-name>, <tp:taxon-name><tp:taxon-name-part taxon-name-part-type="family">Hypocreaceae</tp:taxon-name-part></tp:taxon-name>): Species with green ascospores.</article-title><source>Studies in Mycology</source><volume>48</volume>: <fpage>1</fpage>–<lpage>116</lpage>.</mixed-citation></ref><ref id="B16"><mixed-citation xmlns:xlink="http://www.w3.org/1999/xlink" xlink:type="simple"><person-group><name name-style="western"><surname>Jaklitsch</surname><given-names>WM</given-names></name><name name-style="western"><surname>Voglmayr</surname><given-names>H</given-names></name></person-group> (<year>2015</year>) <article-title>Biodiversity of <italic><tp:taxon-name><tp:taxon-name-part taxon-name-part-type="genus">Trichoderma</tp:taxon-name-part></tp:taxon-name></italic> (<tp:taxon-name><tp:taxon-name-part taxon-name-part-type="family">Hypocreaceae</tp:taxon-name-part></tp:taxon-name>) in southern Europe and Macaronesia.</article-title><source>Studies in Mycology</source><volume>80</volume>(<issue>1</issue>): <fpage>1</fpage>–<lpage>87</lpage>. <ext-link xlink:href="10.1016/j.simyco.2014.11.001" ext-link-type="doi" xlink:type="simple">https://doi.org/10.1016/j.simyco.2014.11.001</ext-link></mixed-citation></ref><ref id="B39"><mixed-citation xmlns:xlink="http://www.w3.org/1999/xlink" xlink:type="simple"><person-group><name name-style="western"><surname>Zeng</surname><given-names>XY</given-names></name><name name-style="western"><surname>Yuan</surname><given-names>XX</given-names></name><name name-style="western"><surname>Peng</surname><given-names>KQ</given-names></name><name name-style="western"><surname>Pan</surname><given-names>YT</given-names></name><name name-style="western"><surname>Tan</surname><given-names>TJ</given-names></name><name name-style="western"><surname>Wu</surname><given-names>N</given-names></name><name name-style="western"><surname>Tian</surname><given-names>FH</given-names></name></person-group> (<year>2022</year>) Taxonomy and control of <italic><tp:taxon-name><tp:taxon-name-part taxon-name-part-type="genus">Trichoderma</tp:taxon-name-part><tp:taxon-name-part taxon-name-part-type="species">hymenopellicola</tp:taxon-name-part></tp:taxon-name></italic> sp. nov. responsible for the first green mold disease on <italic><tp:taxon-name><tp:taxon-name-part taxon-name-part-type="genus">Hymenopellis</tp:taxon-name-part><tp:taxon-name-part taxon-name-part-type="species">raphanipes</tp:taxon-name-part></tp:taxon-name></italic>. Frontiers in Microbiology 13: 991987. <ext-link xlink:href="10.3389/fmicb.2022.991987" ext-link-type="doi" xlink:type="simple">https://doi.org/10.3389/fmicb.2022.991987</ext-link></mixed-citation></ref></ref-list></tp:taxon-treatment>
